# Supplementary material for: Collisional energy transfer in the CO–CO system
Source: Phys Chem Chem Phys. 2022 Apr 25;24(19):11910–8. doi: 10.1039/d2cp01065h (PMC9116445; doi:10.1039/d2cp01065h)
Supplement: CP-024-D2CP01065H-s001 [file CP-024-D2CP01065H-s001.txt]

Supplementary Information for manuscript: 
"Collisonal energy transfer in the CO-CO system" 
by Zoltowski et al.

The table contains the CO-CO collisional rate coefficients

j1, j1' : initial and final rotational of the CO target
j2, 21' : initial and final rotational of the CO collider

j1  j2  j1' j2'    k(cm3 s-1) (T) , T= 10 to 100K by steps of 10K  
0   0   0   1    1.89e-11   2.72e-11   3.18e-11   3.52e-11   3.80e-11   4.06e-11   4.29e-11   4.51e-11   4.71e-11   4.89e-11    
0   0   0   2    3.38e-12   8.55e-12   1.15e-11   1.32e-11   1.43e-11   1.50e-11   1.56e-11   1.61e-11   1.65e-11   1.69e-11    
0   0   0   3    4.56e-13   2.51e-12   4.21e-12   5.29e-12   5.96e-12   6.38e-12   6.67e-12   6.87e-12   7.02e-12   7.16e-12    
0   0   0   4    4.63e-14   7.24e-13   1.69e-12   2.48e-12   3.06e-12   3.45e-12   3.72e-12   3.90e-12   4.01e-12   4.08e-12    
0   0   0   5    4.81e-16   3.10e-14   1.28e-13   2.66e-13   4.15e-13   5.60e-13   6.93e-13   8.13e-13   9.19e-13   1.01e-12    
0   0   0   6    2.30e-17   8.94e-15   6.91e-14   1.95e-13   3.63e-13   5.48e-13   7.35e-13   9.13e-13   1.08e-12   1.23e-12    
0   0   0   7    2.78e-19   7.16e-16   1.03e-14   3.97e-14   8.86e-14   1.51e-13   2.19e-13   2.89e-13   3.57e-13   4.22e-13    
0   0   0   8    4.90e-21   1.06e-16   2.94e-15   1.55e-14   4.22e-14   8.33e-14   1.37e-13   1.99e-13   2.69e-13   3.44e-13    
0   0   1   0    1.89e-11   2.72e-11   3.18e-11   3.52e-11   3.80e-11   4.06e-11   4.29e-11   4.51e-11   4.71e-11   4.89e-11    
0   0   1   1    3.36e-11   5.31e-11   5.97e-11   6.28e-11   6.49e-11   6.65e-11   6.81e-11   6.97e-11   7.13e-11   7.30e-11    
0   0   1   2    2.83e-12   9.55e-12   1.42e-11   1.71e-11   1.91e-11   2.06e-11   2.18e-11   2.28e-11   2.37e-11   2.44e-11    
0   0   1   3    3.41e-13   2.32e-12   4.12e-12   5.29e-12   6.01e-12   6.44e-12   6.71e-12   6.86e-12   6.94e-12   6.98e-12    
0   0   1   4    2.01e-14   4.22e-13   1.15e-12   1.90e-12   2.54e-12   3.08e-12   3.53e-12   3.90e-12   4.21e-12   4.48e-12    
0   0   1   5    9.00e-16   6.89e-14   2.75e-13   5.34e-13   7.79e-13   9.89e-13   1.16e-12   1.30e-12   1.42e-12   1.51e-12    
0   0   1   6    3.23e-17   1.42e-14   1.01e-13   2.65e-13   4.63e-13   6.65e-13   8.55e-13   1.03e-12   1.18e-12   1.31e-12    
0   0   1   7    3.80e-19   1.07e-15   1.40e-14   4.83e-14   9.90e-14   1.57e-13   2.17e-13   2.74e-13   3.28e-13   3.78e-13    
0   0   1   8    2.38e-21   7.42e-17   2.25e-15   1.20e-14   3.25e-14   6.24e-14   9.89e-14   1.39e-13   1.82e-13   2.25e-13    
0   0   2   0    3.38e-12   8.55e-12   1.15e-11   1.32e-11   1.43e-11   1.50e-11   1.56e-11   1.61e-11   1.65e-11   1.69e-11    
0   0   2   1    2.83e-12   9.55e-12   1.42e-11   1.71e-11   1.91e-11   2.06e-11   2.18e-11   2.28e-11   2.37e-11   2.44e-11    
0   0   2   2    1.69e-12   8.82e-12   1.56e-11   2.12e-11   2.58e-11   2.97e-11   3.31e-11   3.59e-11   3.83e-11   4.04e-11    
0   0   2   3    1.67e-13   2.05e-12   4.57e-12   6.69e-12   8.33e-12   9.57e-12   1.05e-11   1.12e-11   1.17e-11   1.21e-11    
0   0   2   4    1.43e-14   5.12e-13   1.64e-12   2.88e-12   3.96e-12   4.85e-12   5.56e-12   6.13e-12   6.58e-12   6.93e-12    
0   0   2   5    4.04e-16   6.51e-14   3.51e-13   7.98e-13   1.28e-12   1.73e-12   2.12e-12   2.45e-12   2.73e-12   2.97e-12    
0   0   2   6    1.32e-17   1.05e-14   9.17e-14   2.62e-13   4.80e-13   7.10e-13   9.31e-13   1.13e-12   1.32e-12   1.48e-12    
0   0   2   7    3.31e-19   1.76e-15   2.97e-14   1.20e-13   2.72e-13   4.65e-13   6.77e-13   8.93e-13   1.10e-12   1.30e-12    
0   0   2   8    2.49e-21   1.29e-16   4.72e-15   2.78e-14   7.88e-14   1.55e-13   2.50e-13   3.53e-13   4.60e-13   5.65e-13    
0   0   3   0    4.56e-13   2.51e-12   4.21e-12   5.29e-12   5.96e-12   6.38e-12   6.67e-12   6.87e-12   7.02e-12   7.16e-12    
0   0   3   1    3.41e-13   2.32e-12   4.12e-12   5.29e-12   6.01e-12   6.44e-12   6.71e-12   6.86e-12   6.94e-12   6.98e-12    
0   0   3   2    1.67e-13   2.05e-12   4.57e-12   6.69e-12   8.33e-12   9.57e-12   1.05e-11   1.12e-11   1.17e-11   1.21e-11    
0   0   3   3    3.96e-14   1.22e-12   3.71e-12   6.22e-12   8.27e-12   9.81e-12   1.09e-11   1.17e-11   1.22e-11   1.26e-11    
0   0   3   4    1.71e-15   1.55e-13   6.71e-13   1.36e-12   2.04e-12   2.63e-12   3.13e-12   3.55e-12   3.89e-12   4.16e-12    
0   0   3   5    4.60e-17   1.82e-14   1.35e-13   3.65e-13   6.53e-13   9.51e-13   1.23e-12   1.49e-12   1.71e-12   1.91e-12    
0   0   3   6    1.99e-18   3.77e-15   4.69e-14   1.64e-13   3.43e-13   5.56e-13   7.81e-13   1.00e-12   1.21e-12   1.41e-12    
0   0   3   7    2.61e-20   3.62e-16   8.82e-15   4.36e-14   1.13e-13   2.14e-13   3.36e-13   4.70e-13   6.08e-13   7.46e-13    
0   0   3   8    2.13e-22   2.67e-17   1.36e-15   9.67e-15   3.13e-14   6.81e-14   1.18e-13   1.78e-13   2.45e-13   3.15e-13    
0   0   4   0    4.63e-14   7.24e-13   1.69e-12   2.48e-12   3.06e-12   3.45e-12   3.72e-12   3.90e-12   4.01e-12   4.08e-12    
0   0   4   1    2.01e-14   4.22e-13   1.15e-12   1.90e-12   2.54e-12   3.08e-12   3.53e-12   3.90e-12   4.21e-12   4.48e-12    
0   0   4   2    1.43e-14   5.12e-13   1.64e-12   2.88e-12   3.96e-12   4.85e-12   5.56e-12   6.13e-12   6.58e-12   6.93e-12    
0   0   4   3    1.71e-15   1.55e-13   6.71e-13   1.36e-12   2.04e-12   2.63e-12   3.13e-12   3.55e-12   3.89e-12   4.16e-12    
0   0   4   4    5.61e-16   1.41e-13   8.51e-13   2.03e-12   3.33e-12   4.57e-12   5.66e-12   6.60e-12   7.40e-12   8.07e-12    
0   0   4   5    9.57e-18   1.08e-14   1.12e-13   3.56e-13   6.98e-13   1.08e-12   1.45e-12   1.80e-12   2.12e-12   2.39e-12    
0   0   4   6    1.71e-19   1.12e-15   2.14e-14   9.31e-14   2.23e-13   3.95e-13   5.92e-13   7.98e-13   1.00e-12   1.20e-12    
0   0   4   7    3.79e-21   1.31e-16   4.18e-15   2.37e-14   6.71e-14   1.34e-13   2.21e-13   3.20e-13   4.27e-13   5.37e-13    
0   0   5   0    4.81e-16   3.10e-14   1.28e-13   2.66e-13   4.15e-13   5.60e-13   6.93e-13   8.13e-13   9.19e-13   1.01e-12    
0   0   5   1    9.00e-16   6.89e-14   2.75e-13   5.34e-13   7.79e-13   9.89e-13   1.16e-12   1.30e-12   1.42e-12   1.51e-12    
0   0   5   2    4.04e-16   6.51e-14   3.51e-13   7.98e-13   1.28e-12   1.73e-12   2.12e-12   2.45e-12   2.73e-12   2.97e-12    
0   0   5   3    4.60e-17   1.82e-14   1.35e-13   3.65e-13   6.53e-13   9.51e-13   1.23e-12   1.49e-12   1.71e-12   1.91e-12    
0   0   5   4    9.57e-18   1.08e-14   1.12e-13   3.56e-13   6.98e-13   1.08e-12   1.45e-12   1.80e-12   2.12e-12   2.39e-12    
0   0   5   5    9.81e-19   4.19e-15   6.74e-14   2.67e-13   6.02e-13   1.03e-12   1.49e-12   1.96e-12   2.41e-12   2.83e-12    
0   0   5   6    1.21e-20   3.19e-16   9.75e-15   5.36e-14   1.47e-13   2.83e-13   4.48e-13   6.25e-13   8.02e-13   9.73e-13    
0   0   6   0    2.30e-17   8.94e-15   6.91e-14   1.95e-13   3.63e-13   5.48e-13   7.35e-13   9.13e-13   1.08e-12   1.23e-12    
0   0   6   1    3.23e-17   1.42e-14   1.01e-13   2.65e-13   4.63e-13   6.65e-13   8.55e-13   1.03e-12   1.18e-12   1.31e-12    
0   0   6   2    1.32e-17   1.05e-14   9.17e-14   2.62e-13   4.80e-13   7.10e-13   9.31e-13   1.13e-12   1.32e-12   1.48e-12    
0   0   6   3    1.99e-18   3.77e-15   4.69e-14   1.64e-13   3.43e-13   5.56e-13   7.81e-13   1.00e-12   1.21e-12   1.41e-12    
0   0   6   4    1.71e-19   1.12e-15   2.14e-14   9.31e-14   2.23e-13   3.95e-13   5.92e-13   7.98e-13   1.00e-12   1.20e-12    
0   0   6   5    1.21e-20   3.19e-16   9.75e-15   5.36e-14   1.47e-13   2.83e-13   4.48e-13   6.25e-13   8.02e-13   9.73e-13    
0   0   6   6    1.32e-21   1.53e-16   7.29e-15   4.94e-14   1.54e-13   3.24e-13   5.50e-13   8.12e-13   1.10e-12   1.39e-12    
0   0   7   0    2.78e-19   7.16e-16   1.03e-14   3.97e-14   8.86e-14   1.51e-13   2.19e-13   2.89e-13   3.57e-13   4.22e-13    
0   0   7   1    3.80e-19   1.07e-15   1.40e-14   4.83e-14   9.90e-14   1.57e-13   2.17e-13   2.74e-13   3.28e-13   3.78e-13    
0   0   7   2    3.31e-19   1.76e-15   2.97e-14   1.20e-13   2.72e-13   4.65e-13   6.77e-13   8.93e-13   1.10e-12   1.30e-12    
0   0   7   3    2.61e-20   3.62e-16   8.82e-15   4.36e-14   1.13e-13   2.14e-13   3.36e-13   4.70e-13   6.08e-13   7.46e-13    
0   0   7   4    3.79e-21   1.31e-16   4.18e-15   2.37e-14   6.71e-14   1.34e-13   2.21e-13   3.20e-13   4.27e-13   5.37e-13    
0   0   8   0    4.90e-21   1.06e-16   2.94e-15   1.55e-14   4.22e-14   8.33e-14   1.37e-13   1.99e-13   2.69e-13   3.44e-13    
0   0   8   1    2.38e-21   7.42e-17   2.25e-15   1.20e-14   3.25e-14   6.24e-14   9.89e-14   1.39e-13   1.82e-13   2.25e-13    
0   0   8   2    2.49e-21   1.29e-16   4.72e-15   2.78e-14   7.88e-14   1.55e-13   2.50e-13   3.53e-13   4.60e-13   5.65e-13    
0   0   8   3    2.13e-22   2.67e-17   1.36e-15   9.67e-15   3.13e-14   6.81e-14   1.18e-13   1.78e-13   2.45e-13   3.15e-13    
0   1   0   0    1.10e-11   1.20e-11   1.27e-11   1.35e-11   1.42e-11   1.48e-11   1.55e-11   1.61e-11   1.67e-11   1.72e-11      
0   1   0   2    9.87e-12   1.54e-11   1.71e-11   1.81e-11   1.89e-11   1.97e-11   2.06e-11   2.15e-11   2.24e-11   2.33e-11    
0   1   0   3    8.62e-13   3.49e-12   5.42e-12   6.66e-12   7.50e-12   8.11e-12   8.60e-12   9.01e-12   9.37e-12   9.69e-12    
0   1   0   4    4.93e-14   6.06e-13   1.36e-12   1.99e-12   2.47e-12   2.84e-12   3.11e-12   3.33e-12   3.49e-12   3.63e-12    
0   1   0   5    3.77e-15   1.88e-13   6.71e-13   1.23e-12   1.74e-12   2.16e-12   2.49e-12   2.75e-12   2.95e-12   3.10e-12    
0   1   0   6    3.96e-17   1.08e-14   6.82e-14   1.69e-13   2.88e-13   4.08e-13   5.22e-13   6.26e-13   7.19e-13   8.03e-13    
0   1   0   7    8.76e-19   1.67e-15   2.13e-14   7.66e-14   1.65e-13   2.75e-13   3.97e-13   5.22e-13   6.45e-13   7.63e-13    
0   1   0   8    4.52e-21   9.85e-17   2.85e-15   1.53e-14   4.16e-14   8.03e-14   1.27e-13   1.79e-13   2.32e-13   2.84e-13      
0   1   1   1    3.71e-11   4.90e-11   5.53e-11   5.99e-11   6.36e-11   6.67e-11   6.94e-11   7.18e-11   7.39e-11   7.57e-11    
0   1   1   2    9.13e-12   2.02e-11   2.57e-11   2.89e-11   3.11e-11   3.29e-11   3.44e-11   3.58e-11   3.71e-11   3.84e-11    
0   1   1   3    8.97e-13   4.71e-12   7.97e-12   1.02e-11   1.18e-11   1.30e-11   1.39e-11   1.45e-11   1.51e-11   1.55e-11    
0   1   1   4    5.00e-14   8.00e-13   1.94e-12   2.92e-12   3.64e-12   4.15e-12   4.50e-12   4.74e-12   4.89e-12   4.99e-12    
0   1   1   5    1.75e-15   1.19e-13   4.69e-13   9.10e-13   1.33e-12   1.69e-12   2.00e-12   2.25e-12   2.46e-12   2.64e-12    
0   1   1   6    5.30e-17   1.65e-14   1.05e-13   2.56e-13   4.26e-13   5.88e-13   7.33e-13   8.59e-13   9.67e-13   1.06e-12    
0   1   1   7    6.72e-19   1.70e-15   2.26e-14   8.02e-14   1.68e-13   2.72e-13   3.81e-13   4.87e-13   5.86e-13   6.79e-13    
0   1   1   8    5.88e-21   1.49e-16   4.23e-15   2.17e-14   5.63e-14   1.05e-13   1.60e-13   2.19e-13   2.77e-13   3.33e-13    
0   1   2   0    1.02e-11   1.57e-11   1.74e-11   1.81e-11   1.85e-11   1.86e-11   1.87e-11   1.88e-11   1.88e-11   1.88e-11    
0   1   2   1    1.04e-11   2.19e-11   2.72e-11   3.03e-11   3.26e-11   3.46e-11   3.64e-11   3.81e-11   3.97e-11   4.11e-11    
0   1   2   2    2.57e-12   9.64e-12   1.44e-11   1.74e-11   1.94e-11   2.09e-11   2.21e-11   2.31e-11   2.39e-11   2.46e-11    
0   1   2   3    3.29e-13   3.22e-12   6.94e-12   1.02e-11   1.30e-11   1.52e-11   1.70e-11   1.86e-11   1.99e-11   2.10e-11    
0   1   2   4    2.28e-14   6.48e-13   1.87e-12   3.06e-12   4.01e-12   4.73e-12   5.26e-12   5.66e-12   5.96e-12   6.19e-12    
0   1   2   5    1.85e-15   1.99e-13   9.00e-13   1.85e-12   2.79e-12   3.62e-12   4.31e-12   4.87e-12   5.33e-12   5.70e-12    
0   1   2   6    3.19e-17   1.95e-14   1.61e-13   4.53e-13   8.25e-13   1.22e-12   1.59e-12   1.93e-12   2.23e-12   2.49e-12    
0   1   2   7    3.79e-19   1.60e-15   2.50e-14   9.67e-14   2.14e-13   3.60e-13   5.16e-13   6.72e-13   8.21e-13   9.61e-13    
0   1   2   8    3.00e-21   1.21e-16   4.36e-15   2.65e-14   7.86e-14   1.62e-13   2.71e-13   3.98e-13   5.35e-13   6.76e-13    
0   1   3   0    9.58e-13   3.88e-12   5.92e-12   7.13e-12   7.85e-12   8.28e-12   8.54e-12   8.68e-12   8.76e-12   8.79e-12    
0   1   3   1    9.75e-13   4.81e-12   7.78e-12   9.68e-12   1.10e-11   1.19e-11   1.25e-11   1.31e-11   1.35e-11   1.39e-11    
0   1   3   2    3.63e-13   3.12e-12   5.97e-12   7.92e-12   9.16e-12   9.93e-12   1.04e-11   1.07e-11   1.09e-11   1.11e-11    
0   1   3   3    4.69e-14   1.01e-12   2.70e-12   4.28e-12   5.52e-12   6.44e-12   7.11e-12   7.60e-12   7.95e-12   8.21e-12    
0   1   3   4    4.05e-15   2.62e-13   1.02e-12   1.98e-12   2.88e-12   3.64e-12   4.26e-12   4.75e-12   5.14e-12   5.44e-12    
0   1   3   5    1.76e-16   4.98e-14   3.23e-13   8.03e-13   1.36e-12   1.90e-12   2.38e-12   2.80e-12   3.15e-12   3.44e-12    
0   1   3   6    4.18e-18   6.15e-15   7.08e-14   2.37e-13   4.83e-13   7.68e-13   1.06e-12   1.33e-12   1.59e-12   1.82e-12    
0   1   3   7    7.22e-20   7.03e-16   1.49e-14   6.75e-14   1.65e-13   2.96e-13   4.47e-13   6.03e-13   7.59e-13   9.09e-13    
0   1   3   8    5.36e-22   5.16e-17   2.38e-15   1.61e-14   5.08e-14   1.09e-13   1.87e-13   2.80e-13   3.82e-13   4.89e-13    
0   1   4   0    4.43e-14   5.74e-13   1.30e-12   1.91e-12   2.37e-12   2.70e-12   2.95e-12   3.14e-12   3.28e-12   3.39e-12    
0   1   4   1    8.77e-14   1.35e-12   3.21e-12   4.81e-12   6.04e-12   6.95e-12   7.63e-12   8.15e-12   8.54e-12   8.86e-12    
0   1   4   2    2.10e-14   6.21e-13   1.89e-12   3.24e-12   4.44e-12   5.42e-12   6.21e-12   6.84e-12   7.35e-12   7.75e-12    
0   1   4   3    4.36e-15   2.89e-13   1.12e-12   2.15e-12   3.12e-12   3.97e-12   4.69e-12   5.29e-12   5.80e-12   6.24e-12    
0   1   4   4    3.51e-16   6.86e-14   3.82e-13   8.70e-13   1.39e-12   1.88e-12   2.29e-12   2.64e-12   2.93e-12   3.16e-12    
0   1   4   5    3.11e-17   2.61e-14   2.36e-13   6.85e-13   1.27e-12   1.89e-12   2.49e-12   3.04e-12   3.53e-12   3.97e-12    
0   1   4   6    5.86e-19   2.38e-15   3.64e-14   1.39e-13   3.05e-13   5.10e-13   7.31e-13   9.51e-13   1.16e-12   1.36e-12    
0   1   4   7    1.42e-20   4.14e-16   1.23e-14   6.49e-14   1.73e-13   3.30e-13   5.17e-13   7.20e-13   9.26e-13   1.13e-12    
0   1   5   0    1.54e-15   6.85e-14   2.26e-13   3.91e-13   5.26e-13   6.27e-13   6.99e-13   7.50e-13   7.84e-13   8.06e-13    
0   1   5   1    2.67e-15   1.65e-13   6.20e-13   1.17e-12   1.68e-12   2.12e-12   2.48e-12   2.78e-12   3.02e-12   3.23e-12    
0   1   5   2    7.53e-16   8.00e-14   3.64e-13   7.56e-13   1.16e-12   1.51e-12   1.82e-12   2.07e-12   2.28e-12   2.46e-12    
0   1   5   3    1.45e-16   4.11e-14   2.69e-13   6.77e-13   1.16e-12   1.65e-12   2.09e-12   2.49e-12   2.83e-12   3.11e-12    
0   1   5   4    2.46e-17   1.69e-14   1.43e-13   4.09e-13   7.59e-13   1.14e-12   1.50e-12   1.85e-12   2.16e-12   2.44e-12    
0   1   5   5    9.06e-19   2.77e-15   3.82e-14   1.37e-13   2.89e-13   4.69e-13   6.57e-13   8.41e-13   1.01e-12   1.17e-12    
0   1   5   6    3.18e-20   5.53e-16   1.44e-14   7.31e-14   1.93e-13   3.65e-13   5.75e-13   8.04e-13   1.04e-12   1.28e-12    
0   1   6   0    3.60e-17   9.73e-15   6.09e-14   1.48e-13   2.47e-13   3.43e-13   4.28e-13   5.02e-13   5.65e-13   6.18e-13    
0   1   6   1    8.38e-17   2.80e-14   1.89e-13   4.84e-13   8.43e-13   1.21e-12   1.56e-12   1.88e-12   2.16e-12   2.42e-12    
0   1   6   2    2.52e-17   1.47e-14   1.19e-13   3.33e-13   6.08e-13   8.98e-13   1.18e-12   1.43e-12   1.67e-12   1.87e-12    
0   1   6   3    6.82e-18   9.67e-15   1.05e-13   3.38e-13   6.66e-13   1.03e-12   1.39e-12   1.73e-12   2.04e-12   2.31e-12    
0   1   6   4    6.04e-19   2.95e-15   4.96e-14   1.99e-13   4.48e-13   7.61e-13   1.10e-12   1.43e-12   1.75e-12   2.04e-12    
0   1   6   5    3.76e-20   5.93e-16   1.42e-14   6.77e-14   1.70e-13   3.12e-13   4.78e-13   6.58e-13   8.43e-13   1.03e-12    
0   1   6   6    6.57e-22   5.55e-17   2.36e-15   1.50e-14   4.50e-14   9.26e-14   1.54e-13   2.24e-13   2.98e-13   3.75e-13    
0   1   7   0    4.66e-19   8.19e-16   9.18e-15   2.93e-14   5.72e-14   8.74e-14   1.17e-13   1.44e-13   1.68e-13   1.89e-13    
0   1   7   1    9.34e-19   2.51e-15   3.50e-14   1.29e-13   2.78e-13   4.58e-13   6.49e-13   8.38e-13   1.02e-12   1.18e-12    
0   1   7   2    3.30e-19   1.42e-15   2.23e-14   8.62e-14   1.90e-13   3.18e-13   4.55e-13   5.91e-13   7.21e-13   8.42e-13    
0   1   7   3    8.00e-20   8.72e-16   1.93e-14   8.92e-14   2.21e-13   4.00e-13   6.08e-13   8.27e-13   1.04e-12   1.26e-12    
0   1   7   4    7.97e-21   2.49e-16   7.97e-15   4.50e-14   1.27e-13   2.51e-13   4.07e-13   5.83e-13   7.69e-13   9.56e-13    
0   1   8   0    4.77e-21   6.92e-17   1.57e-15   7.17e-15   1.74e-14   3.11e-14   4.67e-14   6.31e-14   7.94e-14   9.53e-14    
0   1   8   1    1.04e-20   2.53e-16   7.18e-15   3.75e-14   1.00e-13   1.91e-13   3.02e-13   4.25e-13   5.54e-13   6.84e-13    
0   1   8   2    5.41e-21   2.02e-16   6.41e-15   3.47e-14   9.33e-14   1.77e-13   2.76e-13   3.82e-13   4.88e-13   5.91e-13    
0   1   8   3    8.15e-22   7.09e-17   3.08e-15   2.00e-14   6.06e-14   1.26e-13   2.10e-13   3.07e-13   4.10e-13   5.15e-13    
0   2   0   0    3.54e-12   3.92e-12   4.00e-12   4.00e-12   3.97e-12   3.96e-12   3.95e-12   3.96e-12   3.97e-12   3.98e-12    
0   2   0   1    1.78e-11   1.60e-11   1.48e-11   1.43e-11   1.41e-11   1.42e-11   1.45e-11   1.48e-11   1.52e-11   1.56e-11    
0   2   0   3    2.70e-12   6.20e-12   7.85e-12   8.70e-12   9.22e-12   9.61e-12   9.94e-12   1.03e-11   1.06e-11   1.09e-11    
0   2   0   4    1.87e-13   1.40e-12   2.69e-12   3.66e-12   4.38e-12   4.91e-12   5.31e-12   5.63e-12   5.89e-12   6.10e-12    
0   2   0   5    5.93e-15   1.79e-13   5.62e-13   9.89e-13   1.37e-12   1.69e-12   1.95e-12   2.16e-12   2.33e-12   2.46e-12    
0   2   0   6    1.37e-16   2.45e-14   1.39e-13   3.29e-13   5.46e-13   7.58e-13   9.51e-13   1.12e-12   1.27e-12   1.40e-12    
0   2   0   7    2.30e-18   2.64e-15   2.84e-14   9.33e-14   1.90e-13   3.03e-13   4.20e-13   5.33e-13   6.40e-13   7.37e-13    
0   2   0   8    1.76e-20   2.10e-16   4.97e-15   2.43e-14   6.30e-14   1.19e-13   1.87e-13   2.64e-13   3.43e-13   4.24e-13    
0   2   1   0    1.84e-11   1.63e-11   1.51e-11   1.43e-11   1.38e-11   1.34e-11   1.31e-11   1.29e-11   1.28e-11   1.26e-11    
0   2   1   1    3.94e-11   4.02e-11   4.03e-11   4.03e-11   4.03e-11   4.03e-11   4.04e-11   4.05e-11   4.06e-11   4.08e-11    
0   2   1   2    3.12e-11   4.30e-11   4.96e-11   5.47e-11   5.90e-11   6.27e-11   6.59e-11   6.87e-11   7.11e-11   7.33e-11    
0   2   1   3    3.44e-12   1.01e-11   1.39e-11   1.62e-11   1.76e-11   1.87e-11   1.96e-11   2.04e-11   2.11e-11   2.18e-11    
0   2   1   4    1.99e-13   1.84e-12   3.77e-12   5.31e-12   6.46e-12   7.33e-12   8.01e-12   8.54e-12   8.97e-12   9.32e-12    
0   2   1   5    5.44e-15   2.07e-13   6.72e-13   1.18e-12   1.62e-12   1.97e-12   2.26e-12   2.48e-12   2.66e-12   2.80e-12    
0   2   1   6    1.32e-16   2.61e-14   1.46e-13   3.36e-13   5.47e-13   7.51e-13   9.37e-13   1.10e-12   1.25e-12   1.39e-12    
0   2   1   7    2.13e-18   3.10e-15   3.35e-14   1.06e-13   2.07e-13   3.19e-13   4.30e-13   5.35e-13   6.32e-13   7.19e-13    
0   2   1   8    2.03e-20   2.68e-16   6.11e-15   2.83e-14   6.95e-14   1.25e-13   1.88e-13   2.54e-13   3.20e-13   3.83e-13    
0   2   2   1    2.85e-11   3.53e-11   3.69e-11   3.75e-11   3.77e-11   3.79e-11   3.80e-11   3.80e-11   3.81e-11   3.81e-11    
0   2   2   2    8.37e-12   1.81e-11   2.25e-11   2.50e-11   2.69e-11   2.85e-11   3.02e-11   3.17e-11   3.33e-11   3.48e-11    
0   2   2   3    1.04e-12   5.63e-12   9.62e-12   1.23e-11   1.41e-11   1.54e-11   1.63e-11   1.70e-11   1.75e-11   1.79e-11    
0   2   2   4    1.12e-13   1.74e-12   4.20e-12   6.43e-12   8.21e-12   9.60e-12   1.07e-11   1.15e-11   1.22e-11   1.28e-11    
0   2   2   5    3.51e-15   2.37e-13   9.46e-13   1.84e-12   2.68e-12   3.39e-12   3.97e-12   4.43e-12   4.80e-12   5.08e-12    
0   2   2   6    9.32e-17   3.35e-14   2.29e-13   5.83e-13   1.00e-12   1.42e-12   1.80e-12   2.14e-12   2.44e-12   2.69e-12    
0   2   2   7    1.44e-18   3.63e-15   4.79e-14   1.72e-13   3.66e-13   6.02e-13   8.56e-13   1.11e-12   1.36e-12   1.59e-12    
0   2   2   8    1.27e-20   2.70e-16   7.21e-15   3.64e-14   9.47e-14   1.77e-13   2.74e-13   3.78e-13   4.83e-13   5.86e-13    
0   2   3   0    2.43e-12   5.56e-12   7.09e-12   7.91e-12   8.40e-12   8.73e-12   8.95e-12   9.11e-12   9.22e-12   9.31e-12    
0   2   3   1    3.07e-12   9.01e-12   1.24e-11   1.42e-11   1.54e-11   1.61e-11   1.67e-11   1.71e-11   1.74e-11   1.78e-11    
0   2   3   2    1.16e-12   5.69e-12   9.17e-12   1.14e-11   1.27e-11   1.37e-11   1.44e-11   1.50e-11   1.55e-11   1.59e-11    
0   2   3   3    1.50e-13   1.74e-12   3.81e-12   5.52e-12   6.79e-12   7.71e-12   8.38e-12   8.88e-12   9.27e-12   9.56e-12    
0   2   3   4    1.21e-14   4.59e-13   1.49e-12   2.62e-12   3.59e-12   4.37e-12   4.97e-12   5.43e-12   5.78e-12   6.04e-12    
0   2   3   5    4.70e-16   7.26e-14   3.80e-13   8.49e-13   1.35e-12   1.82e-12   2.22e-12   2.56e-12   2.84e-12   3.08e-12    
0   2   3   6    1.69e-17   1.25e-14   1.09e-13   3.13e-13   5.80e-13   8.64e-13   1.14e-12   1.39e-12   1.62e-12   1.83e-12    
0   2   3   7    3.38e-19   1.73e-15   2.89e-14   1.16e-13   2.64e-13   4.52e-13   6.59e-13   8.71e-13   1.08e-12   1.27e-12    
0   2   3   8    1.86e-21   9.66e-17   3.55e-15   2.12e-14   6.10e-14   1.22e-13   1.99e-13   2.86e-13   3.78e-13   4.70e-13    
0   2   4   0    2.45e-13   1.57e-12   2.78e-12   3.60e-12   4.15e-12   4.51e-12   4.77e-12   4.95e-12   5.08e-12   5.19e-12    
0   2   4   1    1.84e-13   1.68e-12   3.40e-12   4.72e-12   5.65e-12   6.32e-12   6.80e-12   7.17e-12   7.46e-12   7.69e-12    
0   2   4   2    1.06e-13   1.69e-12   4.09e-12   6.22e-12   7.90e-12   9.21e-12   1.02e-11   1.11e-11   1.17e-11   1.23e-11    
0   2   4   3    1.53e-14   5.71e-13   1.84e-12   3.23e-12   4.44e-12   5.43e-12   6.22e-12   6.85e-12   7.36e-12   7.77e-12    
0   2   4   4    1.63e-15   1.83e-13   8.51e-13   1.79e-12   2.75e-12   3.61e-12   4.36e-12   5.00e-12   5.53e-12   5.98e-12    
0   2   4   5    7.11e-17   3.20e-14   2.37e-13   6.26e-13   1.10e-12   1.57e-12   2.01e-12   2.39e-12   2.72e-12   3.00e-12    
0   2   4   6    1.85e-18   4.71e-15   6.30e-14   2.25e-13   4.77e-13   7.78e-13   1.10e-12   1.41e-12   1.71e-12   1.99e-12    
0   2   4   7    2.54e-20   4.24e-16   1.05e-14   5.14e-14   1.31e-13   2.42e-13   3.73e-13   5.13e-13   6.56e-13   7.97e-13    
0   2   5   0    5.65e-15   1.48e-13   4.10e-13   6.51e-13   8.34e-13   9.65e-13   1.06e-12   1.13e-12   1.18e-12   1.22e-12    
0   2   5   1    6.19e-15   2.24e-13   7.13e-13   1.23e-12   1.67e-12   2.02e-12   2.27e-12   2.46e-12   2.59e-12   2.69e-12    
0   2   5   2    3.84e-15   2.58e-13   1.03e-12   1.99e-12   2.91e-12   3.70e-12   4.34e-12   4.85e-12   5.25e-12   5.56e-12    
0   2   5   3    4.31e-16   6.76e-14   3.61e-13   8.25e-13   1.34e-12   1.84e-12   2.29e-12   2.67e-12   3.00e-12   3.28e-12    
0   2   5   4    6.19e-17   2.88e-14   2.23e-13   6.15e-13   1.12e-12   1.64e-12   2.15e-12   2.61e-12   3.02e-12   3.37e-12    
0   2   5   5    3.47e-18   6.63e-15   8.23e-14   2.88e-13   6.05e-13   9.86e-13   1.39e-12   1.78e-12   2.16e-12   2.50e-12    
0   2   5   6    7.87e-20   7.70e-16   1.66e-14   7.69e-14   1.91e-13   3.48e-13   5.28e-13   7.19e-13   9.08e-13   1.09e-12    
0   2   6   0    1.46e-16   2.18e-14   1.11e-13   2.42e-13   3.79e-13   5.02e-13   6.07e-13   6.94e-13   7.66e-13   8.24e-13    
0   2   6   1    1.68e-16   3.28e-14   1.84e-13   4.24e-13   6.84e-13   9.27e-13   1.14e-12   1.32e-12   1.48e-12   1.61e-12    
0   2   6   2    1.02e-16   3.70e-14   2.59e-13   6.71e-13   1.17e-12   1.68e-12   2.16e-12   2.59e-12   2.97e-12   3.30e-12    
0   2   6   3    2.09e-17   1.70e-14   1.55e-13   4.56e-13   8.60e-13   1.30e-12   1.72e-12   2.12e-12   2.48e-12   2.79e-12    
0   2   6   4    1.89e-18   5.10e-15   7.02e-14   2.55e-13   5.41e-13   8.81e-13   1.24e-12   1.58e-12   1.90e-12   2.20e-12    
0   2   6   5    1.45e-19   1.46e-15   3.10e-14   1.40e-13   3.42e-13   6.12e-13   9.19e-13   1.24e-12   1.55e-12   1.85e-12    
0   2   6   6    4.72e-21   2.29e-16   8.10e-15   4.72e-14   1.34e-13   2.68e-13   4.36e-13   6.26e-13   8.28e-13   1.03e-12    
0   2   7   0    2.17e-18   2.39e-15   2.38e-14   7.22e-14   1.37e-13   2.06e-13   2.73e-13   3.33e-13   3.86e-13   4.33e-13    
0   2   7   1    2.54e-18   3.31e-15   3.46e-14   1.08e-13   2.10e-13   3.22e-13   4.31e-13   5.32e-13   6.23e-13   7.04e-13    
0   2   7   2    1.41e-18   3.52e-15   4.77e-14   1.74e-13   3.76e-13   6.23e-13   8.88e-13   1.15e-12   1.40e-12   1.64e-12    
0   2   7   3    2.28e-19   1.32e-15   2.33e-14   9.70e-14   2.25e-13   3.92e-13   5.79e-13   7.73e-13   9.63e-13   1.14e-12    
0   2   7   4    2.38e-20   4.36e-16   1.14e-14   5.77e-14   1.51e-13   2.84e-13   4.45e-13   6.20e-13   8.01e-13   9.81e-13    
0   2   8   0    2.23e-20   1.91e-16   3.67e-15   1.54e-14   3.56e-14   6.11e-14   8.88e-14   1.17e-13   1.43e-13   1.68e-13    
0   2   8   1    1.72e-20   2.19e-16   4.94e-15   2.29e-14   5.66e-14   1.02e-13   1.54e-13   2.09e-13   2.63e-13   3.16e-13    
0   2   8   2    1.67e-20   3.77e-16   1.04e-14   5.32e-14   1.40e-13   2.64e-13   4.13e-13   5.76e-13   7.43e-13   9.09e-13    
0   2   8   3    2.45e-21   1.31e-16   4.86e-15   2.91e-14   8.41e-14   1.69e-13   2.76e-13   3.97e-13   5.24e-13   6.53e-13    
0   3   0   0    1.79e-12   1.88e-12   1.82e-12   1.73e-12   1.65e-12   1.58e-12   1.53e-12   1.48e-12   1.45e-12   1.43e-12    
0   3   0   1    5.86e-12   5.95e-12   5.84e-12   5.70e-12   5.59e-12   5.51e-12   5.47e-12   5.45e-12   5.46e-12   5.48e-12    
0   3   0   2    1.01e-11   1.01e-11   9.75e-12   9.41e-12   9.18e-12   9.05e-12   9.00e-12   9.01e-12   9.08e-12   9.17e-12    
0   3   0   4    9.46e-13   2.88e-12   4.12e-12   4.90e-12   5.45e-12   5.88e-12   6.25e-12   6.58e-12   6.90e-12   7.20e-12    
0   3   0   5    4.66e-14   6.17e-13   1.48e-12   2.26e-12   2.88e-12   3.36e-12   3.73e-12   4.00e-12   4.22e-12   4.38e-12    
0   3   0   6    8.99e-16   6.85e-14   3.02e-13   6.32e-13   9.77e-13   1.29e-12   1.56e-12   1.79e-12   1.98e-12   2.13e-12    
0   3   0   7    9.76e-18   5.03e-15   4.21e-14   1.22e-13   2.30e-13   3.48e-13   4.64e-13   5.72e-13   6.71e-13   7.60e-13    
0   3   0   8    1.26e-19   6.81e-16   1.26e-14   5.46e-14   1.31e-13   2.33e-13   3.49e-13   4.69e-13   5.88e-13   7.00e-13    
0   3   1   0    6.52e-12   6.63e-12   6.38e-12   6.10e-12   5.85e-12   5.63e-12   5.43e-12   5.26e-12   5.10e-12   4.97e-12    
0   3   1   1    1.44e-11   1.39e-11   1.33e-11   1.28e-11   1.24e-11   1.21e-11   1.20e-11   1.19e-11   1.19e-11   1.19e-11    
0   3   1   2    3.34e-11   3.11e-11   2.92e-11   2.80e-11   2.71e-11   2.65e-11   2.61e-11   2.59e-11   2.57e-11   2.57e-11    
0   3   1   3    2.36e-11   3.54e-11   4.35e-11   5.01e-11   5.58e-11   6.07e-11   6.49e-11   6.86e-11   7.18e-11   7.46e-11    
0   3   1   4    1.51e-12   5.91e-12   8.98e-12   1.08e-11   1.20e-11   1.28e-11   1.33e-11   1.37e-11   1.41e-11   1.45e-11    
0   3   1   5    5.56e-14   9.01e-13   2.19e-12   3.34e-12   4.25e-12   4.94e-12   5.49e-12   5.91e-12   6.26e-12   6.54e-12    
0   3   1   6    1.20e-15   1.00e-13   4.21e-13   8.41e-13   1.25e-12   1.61e-12   1.91e-12   2.15e-12   2.36e-12   2.53e-12    
0   3   1   7    1.48e-17   8.65e-15   7.01e-14   1.94e-13   3.52e-13   5.16e-13   6.73e-13   8.17e-13   9.46e-13   1.06e-12    
0   3   1   8    1.71e-19   9.62e-16   1.64e-14   6.56e-14   1.47e-13   2.47e-13   3.54e-13   4.61e-13   5.62e-13   6.56e-13    
0   3   2   0    8.97e-12   9.05e-12   8.78e-12   8.53e-12   8.35e-12   8.21e-12   8.10e-12   8.00e-12   7.92e-12   7.84e-12    
0   3   2   1    3.10e-11   3.03e-11   2.97e-11   2.95e-11   2.97e-11   3.00e-11   3.05e-11   3.10e-11   3.16e-11   3.21e-11    
0   3   2   2    5.80e-11   5.48e-11   5.14e-11   4.86e-11   4.63e-11   4.44e-11   4.28e-11   4.15e-11   4.04e-11   3.94e-11    
0   3   2   3    6.85e-12   1.56e-11   2.01e-11   2.29e-11   2.51e-11   2.70e-11   2.88e-11   3.06e-11   3.23e-11   3.39e-11    
0   3   2   4    4.68e-13   3.18e-12   5.80e-12   7.67e-12   8.93e-12   9.80e-12   1.04e-11   1.08e-11   1.12e-11   1.14e-11    
0   3   2   5    2.54e-14   6.93e-13   2.02e-12   3.37e-12   4.54e-12   5.49e-12   6.26e-12   6.89e-12   7.40e-12   7.84e-12    
0   3   2   6    5.45e-16   8.28e-14   4.36e-13   9.89e-13   1.60e-12   2.20e-12   2.74e-12   3.22e-12   3.64e-12   4.00e-12    
0   3   2   7    5.96e-18   6.38e-15   6.39e-14   1.99e-13   3.90e-13   6.05e-13   8.23e-13   1.03e-12   1.23e-12   1.40e-12    
0   3   2   8    4.74e-20   4.98e-16   1.13e-14   5.46e-14   1.41e-13   2.67e-13   4.22e-13   5.94e-13   7.77e-13   9.62e-13    
0   3   3   1    1.76e-11   2.23e-11   2.34e-11   2.37e-11   2.36e-11   2.34e-11   2.33e-11   2.31e-11   2.29e-11   2.28e-11    
0   3   3   2    6.63e-12   1.41e-11   1.71e-11   1.81e-11   1.84e-11   1.85e-11   1.84e-11   1.83e-11   1.82e-11   1.81e-11    
0   3   3   3    1.04e-12   5.32e-12   8.81e-12   1.11e-11   1.26e-11   1.37e-11   1.45e-11   1.51e-11   1.57e-11   1.61e-11    
0   3   3   4    7.33e-14   1.14e-12   2.80e-12   4.32e-12   5.53e-12   6.46e-12   7.16e-12   7.70e-12   8.11e-12   8.43e-12    
0   3   3   5    3.77e-15   2.56e-13   1.03e-12   2.02e-12   2.97e-12   3.78e-12   4.44e-12   4.97e-12   5.38e-12   5.70e-12    
0   3   3   6    1.13e-16   4.02e-14   2.78e-13   7.13e-13   1.24e-12   1.76e-12   2.24e-12   2.67e-12   3.04e-12   3.35e-12    
0   3   3   7    1.50e-18   3.60e-15   4.68e-14   1.65e-13   3.44e-13   5.57e-13   7.78e-13   9.93e-13   1.20e-12   1.38e-12    
0   3   3   8    1.55e-20   3.43e-16   9.57e-15   5.00e-14   1.34e-13   2.56e-13   4.06e-13   5.70e-13   7.41e-13   9.11e-13    
0   3   4   0    6.00e-13   1.87e-12   2.67e-12   3.14e-12   3.42e-12   3.59e-12   3.70e-12   3.78e-12   3.83e-12   3.87e-12    
0   3   4   1    1.16e-12   4.53e-12   6.87e-12   8.31e-12   9.24e-12   9.89e-12   1.04e-11   1.08e-11   1.11e-11   1.14e-11    
0   3   4   2    4.47e-13   3.04e-12   5.52e-12   7.25e-12   8.41e-12   9.21e-12   9.78e-12   1.02e-11   1.06e-11   1.09e-11    
0   3   4   3    9.50e-14   1.55e-12   3.78e-12   5.75e-12   7.28e-12   8.45e-12   9.34e-12   1.00e-11   1.06e-11   1.11e-11    
0   3   4   4    8.06e-15   3.94e-13   1.39e-12   2.55e-12   3.60e-12   4.47e-12   5.16e-12   5.72e-12   6.16e-12   6.52e-12    
0   3   4   5    4.16e-16   9.00e-14   5.26e-13   1.24e-12   2.02e-12   2.76e-12   3.42e-12   3.98e-12   4.45e-12   4.85e-12    
0   3   4   6    1.29e-17   1.32e-14   1.27e-13   3.81e-13   7.24e-13   1.09e-12   1.45e-12   1.79e-12   2.09e-12   2.35e-12    
0   3   4   7    1.87e-19   1.42e-15   2.76e-14   1.19e-13   2.83e-13   4.99e-13   7.44e-13   9.97e-13   1.25e-12   1.49e-12    
0   3   5   0    2.57e-14   2.78e-13   5.67e-13   7.73e-13   9.02e-13   9.82e-13   1.03e-12   1.06e-12   1.08e-12   1.09e-12    
0   3   5   1    4.90e-14   7.71e-13   1.82e-12   2.69e-12   3.29e-12   3.70e-12   3.97e-12   4.15e-12   4.26e-12   4.33e-12    
0   3   5   2    1.48e-14   4.00e-13   1.14e-12   1.86e-12   2.45e-12   2.90e-12   3.25e-12   3.51e-12   3.71e-12   3.87e-12    
0   3   5   3    3.68e-15   2.51e-13   9.92e-13   1.93e-12   2.83e-12   3.62e-12   4.27e-12   4.80e-12   5.23e-12   5.58e-12    
0   3   5   4    3.17e-16   5.81e-14   3.20e-13   7.38e-13   1.21e-12   1.66e-12   2.07e-12   2.43e-12   2.75e-12   3.01e-12    
0   3   5   5    1.66e-17   1.37e-14   1.28e-13   3.86e-13   7.41e-13   1.13e-12   1.53e-12   1.90e-12   2.24e-12   2.54e-12    
0   3   5   6    4.71e-19   2.15e-15   3.58e-14   1.44e-13   3.30e-13   5.71e-13   8.38e-13   1.11e-12   1.39e-12   1.65e-12    
0   3   6   0    4.42e-16   3.02e-14   1.23e-13   2.45e-13   3.64e-13   4.67e-13   5.52e-13   6.19e-13   6.72e-13   7.14e-13    
0   3   6   1    7.62e-16   6.98e-14   3.06e-13   6.20e-13   9.26e-13   1.19e-12   1.41e-12   1.59e-12   1.73e-12   1.85e-12    
0   3   6   2    4.78e-16   6.67e-14   3.37e-13   7.47e-13   1.19e-12   1.62e-12   2.01e-12   2.35e-12   2.65e-12   2.91e-12    
0   3   6   3    1.39e-16   4.86e-14   3.37e-13   8.72e-13   1.52e-12   2.17e-12   2.79e-12   3.34e-12   3.83e-12   4.26e-12    
0   3   6   4    1.03e-17   1.16e-14   1.20e-13   3.84e-13   7.64e-13   1.20e-12   1.65e-12   2.08e-12   2.48e-12   2.85e-12    
0   3   6   5    4.73e-19   1.97e-15   3.08e-14   1.19e-13   2.62e-13   4.41e-13   6.34e-13   8.29e-13   1.02e-12   1.20e-12    
0   3   6   6    1.87e-20   4.06e-16   1.10e-14   5.61e-14   1.47e-13   2.77e-13   4.33e-13   6.02e-13   7.75e-13   9.46e-13    
0   3   7   0    7.88e-18   3.64e-15   2.64e-14   6.82e-14   1.17e-13   1.64e-13   2.05e-13   2.40e-13   2.69e-13   2.93e-13    
0   3   7   1    1.54e-17   9.25e-15   7.63e-14   2.14e-13   3.91e-13   5.77e-13   7.55e-13   9.17e-13   1.06e-12   1.19e-12    
0   3   7   2    5.03e-18   4.93e-15   4.75e-14   1.45e-13   2.80e-13   4.32e-13   5.87e-13   7.36e-13   8.77e-13   1.01e-12    
0   3   7   3    1.57e-18   4.17e-15   5.83e-14   2.16e-13   4.70e-13   7.82e-13   1.12e-12   1.46e-12   1.78e-12   2.08e-12    
0   3   7   4    1.29e-19   9.94e-16   2.01e-14   9.09e-14   2.24e-13   4.08e-13   6.24e-13   8.55e-13   1.09e-12   1.32e-12    
0   3   8   0    9.66e-20   3.74e-16   5.40e-15   1.94e-14   4.05e-14   6.44e-14   8.81e-14   1.10e-13   1.29e-13   1.46e-13    
0   3   8   1    1.52e-19   8.62e-16   1.48e-14   5.96e-14   1.34e-13   2.26e-13   3.25e-13   4.22e-13   5.14e-13   5.98e-13    
0   3   8   2    5.03e-20   4.89e-16   9.94e-15   4.35e-14   1.03e-13   1.82e-13   2.71e-13   3.62e-13   4.52e-13   5.38e-13    
0   3   8   3    1.74e-20   4.00e-16   1.13e-14   5.92e-14   1.59e-13   3.05e-13   4.84e-13   6.83e-13   8.89e-13   1.10e-12    
0   4   0   0    1.30e-12   1.28e-12   1.18e-12   1.10e-12   1.03e-12   9.65e-13   9.11e-13   8.65e-13   8.24e-13   7.88e-13    
0   4   0   1    2.35e-12   2.42e-12   2.37e-12   2.30e-12   2.23e-12   2.17e-12   2.11e-12   2.06e-12   2.02e-12   1.99e-12    
0   4   0   2    4.97e-12   5.39e-12   5.42e-12   5.36e-12   5.28e-12   5.20e-12   5.13e-12   5.07e-12   5.03e-12   4.99e-12    
0   4   0   3    6.65e-12   6.75e-12   6.68e-12   6.62e-12   6.59e-12   6.61e-12   6.66e-12   6.75e-12   6.86e-12   6.99e-12    
0   4   0   5    5.12e-13   2.11e-12   3.32e-12   4.11e-12   4.64e-12   5.01e-12   5.28e-12   5.50e-12   5.69e-12   5.87e-12    
0   4   0   6    1.25e-14   2.86e-13   8.23e-13   1.39e-12   1.89e-12   2.30e-12   2.64e-12   2.91e-12   3.13e-12   3.31e-12    
0   4   0   7    1.90e-16   3.06e-14   1.71e-13   4.04e-13   6.74e-13   9.41e-13   1.19e-12   1.41e-12   1.60e-12   1.76e-12    
0   4   0   8    8.21e-19   1.22e-15   1.43e-14   4.90e-14   1.03e-13   1.68e-13   2.38e-13   3.08e-13   3.76e-13   4.41e-13    
0   4   1   0    2.15e-12   2.31e-12   2.28e-12   2.21e-12   2.14e-12   2.07e-12   2.00e-12   1.95e-12   1.90e-12   1.86e-12    
0   4   1   1    5.90e-12   5.75e-12   5.49e-12   5.22e-12   4.97e-12   4.75e-12   4.55e-12   4.37e-12   4.22e-12   4.08e-12    
0   4   1   2    1.28e-11   1.27e-11   1.23e-11   1.19e-11   1.16e-11   1.13e-11   1.10e-11   1.08e-11   1.07e-11   1.06e-11    
0   4   1   3    2.15e-11   2.12e-11   2.06e-11   2.00e-11   1.95e-11   1.91e-11   1.88e-11   1.86e-11   1.85e-11   1.84e-11    
0   4   1   4    2.12e-11   3.37e-11   4.31e-11   5.10e-11   5.79e-11   6.40e-11   6.93e-11   7.39e-11   7.79e-11   8.14e-11    
0   4   1   5    5.12e-13   2.91e-12   5.18e-12   6.83e-12   7.98e-12   8.80e-12   9.41e-12   9.88e-12   1.03e-11   1.06e-11    
0   4   1   6    1.26e-14   3.62e-13   1.08e-12   1.82e-12   2.48e-12   3.01e-12   3.45e-12   3.82e-12   4.12e-12   4.38e-12    
0   4   1   7    1.46e-16   2.94e-14   1.69e-13   3.98e-13   6.60e-13   9.17e-13   1.16e-12   1.37e-12   1.56e-12   1.73e-12    
0   4   1   8    9.86e-19   1.81e-15   2.16e-14   7.31e-14   1.50e-13   2.39e-13   3.33e-13   4.24e-13   5.11e-13   5.93e-13    
0   4   2   0    6.50e-12   6.03e-12   5.61e-12   5.27e-12   5.00e-12   4.78e-12   4.60e-12   4.46e-12   4.34e-12   4.25e-12    
0   4   2   1    9.77e-12   9.21e-12   8.71e-12   8.33e-12   8.03e-12   7.79e-12   7.59e-12   7.42e-12   7.29e-12   7.17e-12    
0   4   2   2    2.04e-11   1.93e-11   1.81e-11   1.72e-11   1.65e-11   1.61e-11   1.59e-11   1.58e-11   1.57e-11   1.57e-11    
0   4   2   3    3.00e-11   2.99e-11   2.91e-11   2.82e-11   2.74e-11   2.68e-11   2.62e-11   2.56e-11   2.51e-11   2.47e-11    
0   4   2   4    5.37e-12   1.30e-11   1.75e-11   2.06e-11   2.31e-11   2.53e-11   2.73e-11   2.93e-11   3.12e-11   3.30e-11    
0   4   2   5    2.19e-13   2.07e-12   4.26e-12   6.01e-12   7.31e-12   8.25e-12   8.94e-12   9.46e-12   9.85e-12   1.01e-11    
0   4   2   6    5.83e-15   2.79e-13   9.76e-13   1.79e-12   2.55e-12   3.20e-12   3.77e-12   4.25e-12   4.67e-12   5.04e-12    
0   4   2   7    6.81e-17   2.50e-14   1.78e-13   4.73e-13   8.50e-13   1.26e-12   1.67e-12   2.06e-12   2.43e-12   2.78e-12    
0   4   2   8    5.68e-19   1.79e-15   2.56e-14   9.51e-14   2.07e-13   3.45e-13   4.95e-13   6.47e-13   7.94e-13   9.33e-13    
0   4   3   0    4.27e-12   4.39e-12   4.35e-12   4.25e-12   4.14e-12   4.04e-12   3.95e-12   3.87e-12   3.81e-12   3.76e-12    
0   4   3   1    1.91e-11   1.73e-11   1.57e-11   1.44e-11   1.33e-11   1.25e-11   1.18e-11   1.13e-11   1.08e-11   1.05e-11    
0   4   3   2    2.85e-11   2.78e-11   2.65e-11   2.54e-11   2.44e-11   2.37e-11   2.31e-11   2.26e-11   2.21e-11   2.18e-11    
0   4   3   3    9.80e-12   1.61e-11   1.80e-11   1.82e-11   1.79e-11   1.75e-11   1.70e-11   1.65e-11   1.61e-11   1.57e-11    
0   4   3   4    8.09e-13   4.39e-12   7.55e-12   9.77e-12   1.13e-11   1.25e-11   1.34e-11   1.41e-11   1.48e-11   1.53e-11    
0   4   3   5    3.23e-14   7.04e-13   1.92e-12   3.10e-12   4.07e-12   4.83e-12   5.40e-12   5.85e-12   6.19e-12   6.46e-12    
0   4   3   6    1.07e-15   1.24e-13   5.96e-13   1.29e-12   2.01e-12   2.68e-12   3.26e-12   3.76e-12   4.17e-12   4.52e-12    
0   4   3   7    1.61e-17   1.31e-14   1.21e-13   3.65e-13   7.00e-13   1.07e-12   1.45e-12   1.80e-12   2.12e-12   2.42e-12    
0   4   3   8    1.07e-19   7.69e-16   1.47e-14   6.30e-14   1.49e-13   2.62e-13   3.90e-13   5.23e-13   6.54e-13   7.82e-13    
0   4   4   1    9.77e-12   1.20e-11   1.22e-11   1.20e-11   1.17e-11   1.14e-11   1.12e-11   1.10e-11   1.08e-11   1.06e-11    
0   4   4   2    4.11e-12   9.52e-12   1.23e-11   1.38e-11   1.48e-11   1.56e-11   1.62e-11   1.67e-11   1.71e-11   1.75e-11    
0   4   4   3    7.81e-13   3.96e-12   6.58e-12   8.32e-12   9.45e-12   1.02e-11   1.07e-11   1.11e-11   1.13e-11   1.15e-11    
0   4   4   4    8.71e-14   1.38e-12   3.33e-12   5.05e-12   6.39e-12   7.40e-12   8.16e-12   8.76e-12   9.23e-12   9.61e-12    
0   4   4   5    3.81e-15   2.45e-13   9.48e-13   1.82e-12   2.63e-12   3.33e-12   3.90e-12   4.37e-12   4.75e-12   5.07e-12    
0   4   4   6    1.38e-16   4.82e-14   3.26e-13   8.20e-13   1.39e-12   1.96e-12   2.46e-12   2.90e-12   3.28e-12   3.60e-12    
0   4   4   7    1.93e-18   4.65e-15   6.06e-14   2.14e-13   4.49e-13   7.28e-13   1.02e-12   1.31e-12   1.58e-12   1.83e-12    
0   4   5   0    3.38e-13   1.20e-12   1.72e-12   1.98e-12   2.09e-12   2.13e-12   2.12e-12   2.10e-12   2.06e-12   2.02e-12    
0   4   5   1    3.80e-13   1.97e-12   3.21e-12   3.94e-12   4.34e-12   4.55e-12   4.65e-12   4.68e-12   4.69e-12   4.67e-12    
0   4   5   2    1.65e-13   1.54e-12   3.13e-12   4.33e-12   5.18e-12   5.76e-12   6.17e-12   6.46e-12   6.66e-12   6.81e-12    
0   4   5   3    2.81e-14   5.84e-13   1.54e-12   2.45e-12   3.18e-12   3.74e-12   4.17e-12   4.50e-12   4.75e-12   4.95e-12    
0   4   5   4    3.86e-15   2.53e-13   1.01e-12   2.01e-12   3.00e-12   3.87e-12   4.62e-12   5.23e-12   5.73e-12   6.14e-12    
0   4   5   5    1.35e-16   3.50e-14   2.21e-13   5.52e-13   9.52e-13   1.36e-12   1.75e-12   2.11e-12   2.43e-12   2.70e-12    
0   4   5   6    4.80e-18   6.61e-15   7.35e-14   2.43e-13   4.95e-13   7.89e-13   1.09e-12   1.39e-12   1.68e-12   1.94e-12    
0   4   6   0    5.29e-15   1.13e-13   2.97e-13   4.64e-13   5.94e-13   6.91e-13   7.63e-13   8.18e-13   8.61e-13   8.96e-13    
0   4   6   1    8.10e-15   2.27e-13   6.52e-13   1.07e-12   1.40e-12   1.65e-12   1.83e-12   1.96e-12   2.05e-12   2.12e-12    
0   4   6   2    3.68e-15   1.84e-13   6.63e-13   1.23e-12   1.77e-12   2.23e-12   2.62e-12   2.95e-12   3.22e-12   3.45e-12    
0   4   6   3    9.62e-16   1.03e-13   4.77e-13   1.01e-12   1.58e-12   2.12e-12   2.60e-12   3.02e-12   3.39e-12   3.72e-12    
0   4   6   4    8.97e-17   3.58e-14   2.69e-13   7.32e-13   1.32e-12   1.95e-12   2.55e-12   3.10e-12   3.60e-12   4.05e-12    
0   4   6   5    5.08e-18   7.27e-15   8.14e-14   2.70e-13   5.52e-13   8.85e-13   1.24e-12   1.58e-12   1.92e-12   2.23e-12    
0   4   6   6    1.44e-19   9.89e-16   1.82e-14   7.65e-14   1.78e-13   3.11e-13   4.59e-13   6.13e-13   7.65e-13   9.11e-13    
0   4   7   0    1.38e-16   1.90e-14   9.32e-14   2.00e-13   3.10e-13   4.09e-13   4.93e-13   5.63e-13   6.19e-13   6.65e-13    
0   4   7   1    1.40e-16   2.55e-14   1.36e-13   3.05e-13   4.83e-13   6.48e-13   7.91e-13   9.12e-13   1.01e-12   1.10e-12    
0   4   7   2    6.44e-17   2.20e-14   1.51e-13   3.89e-13   6.80e-13   9.80e-13   1.27e-12   1.53e-12   1.76e-12   1.97e-12    
0   4   7   3    1.01e-17   7.95e-15   7.13e-14   2.10e-13   3.96e-13   6.02e-13   8.10e-13   1.01e-12   1.19e-12   1.37e-12    
0   4   7   4    1.40e-18   3.91e-15   5.66e-14   2.15e-13   4.74e-13   8.00e-13   1.16e-12   1.52e-12   1.87e-12   2.20e-12    
0   4   8   0    1.03e-18   1.31e-15   1.34e-14   4.12e-14   7.89e-14   1.19e-13   1.59e-13   1.95e-13   2.27e-13   2.55e-13    
0   4   8   1    1.14e-18   2.01e-15   2.31e-14   7.58e-14   1.51e-13   2.37e-13   3.22e-13   4.01e-13   4.73e-13   5.37e-13    
0   4   8   2    6.28e-19   2.02e-15   2.92e-14   1.09e-13   2.37e-13   3.95e-13   5.63e-13   7.31e-13   8.92e-13   1.04e-12    
0   4   8   3    1.03e-19   7.59e-16   1.43e-14   6.05e-14   1.42e-13   2.47e-13   3.65e-13   4.87e-13   6.08e-13   7.24e-13    
0   5   0   0    1.74e-13   1.78e-13   1.85e-13   1.92e-13   1.98e-13   2.03e-13   2.06e-13   2.08e-13   2.10e-13   2.11e-13    
0   5   0   1    2.37e-12   2.46e-12   2.42e-12   2.33e-12   2.23e-12   2.14e-12   2.06e-12   1.98e-12   1.90e-12   1.84e-12    
0   5   0   2    2.04e-12   2.24e-12   2.33e-12   2.36e-12   2.35e-12   2.33e-12   2.29e-12   2.25e-12   2.21e-12   2.17e-12    
0   5   0   3    4.27e-12   4.72e-12   4.93e-12   4.98e-12   4.96e-12   4.90e-12   4.83e-12   4.75e-12   4.66e-12   4.59e-12    
0   5   0   4    6.62e-12   6.86e-12   6.81e-12   6.71e-12   6.60e-12   6.50e-12   6.42e-12   6.36e-12   6.33e-12   6.33e-12    
0   5   0   6    2.80e-13   1.41e-12   2.40e-12   3.12e-12   3.62e-12   3.99e-12   4.25e-12   4.46e-12   4.62e-12   4.77e-12    
0   5   0   7    3.04e-15   1.20e-13   4.14e-13   7.73e-13   1.12e-12   1.44e-12   1.71e-12   1.95e-12   2.15e-12   2.32e-12    
0   5   0   8    2.42e-17   9.59e-15   7.37e-14   2.07e-13   3.84e-13   5.80e-13   7.77e-13   9.64e-13   1.14e-12   1.29e-12    
0   5   1   0    9.66e-13   8.97e-13   8.14e-13   7.39e-13   6.75e-13   6.22e-13   5.76e-13   5.38e-13   5.05e-13   4.77e-13    
0   5   1   1    3.53e-12   3.36e-12   3.19e-12   3.05e-12   2.93e-12   2.84e-12   2.75e-12   2.68e-12   2.62e-12   2.56e-12    
0   5   1   2    4.81e-12   4.78e-12   4.62e-12   4.44e-12   4.25e-12   4.08e-12   3.92e-12   3.77e-12   3.64e-12   3.51e-12    
0   5   1   3    9.59e-12   9.75e-12   9.67e-12   9.49e-12   9.27e-12   9.06e-12   8.87e-12   8.71e-12   8.58e-12   8.47e-12    
0   5   1   4    1.76e-11   1.79e-11   1.76e-11   1.72e-11   1.68e-11   1.64e-11   1.61e-11   1.58e-11   1.56e-11   1.55e-11    
0   5   1   5    1.82e-11   3.15e-11   4.19e-11   5.08e-11   5.86e-11   6.55e-11   7.16e-11   7.70e-11   8.17e-11   8.59e-11    
0   5   1   6    2.56e-13   1.87e-12   3.60e-12   4.95e-12   5.95e-12   6.68e-12   7.24e-12   7.67e-12   8.02e-12   8.31e-12    
0   5   1   7    3.45e-15   1.71e-13   6.11e-13   1.14e-12   1.63e-12   2.06e-12   2.43e-12   2.74e-12   3.00e-12   3.22e-12    
0   5   1   8    2.46e-17   1.16e-14   8.91e-14   2.44e-13   4.41e-13   6.51e-13   8.56e-13   1.05e-12   1.22e-12   1.38e-12    
0   5   2   0    1.94e-12   1.85e-12   1.70e-12   1.55e-12   1.43e-12   1.33e-12   1.24e-12   1.18e-12   1.12e-12   1.08e-12    
0   5   2   1    5.31e-12   5.28e-12   5.09e-12   4.89e-12   4.70e-12   4.55e-12   4.43e-12   4.33e-12   4.25e-12   4.18e-12    
0   5   2   2    8.09e-12   8.10e-12   7.92e-12   7.71e-12   7.49e-12   7.30e-12   7.12e-12   6.95e-12   6.81e-12   6.68e-12    
0   5   2   3    1.68e-11   1.61e-11   1.54e-11   1.48e-11   1.43e-11   1.40e-11   1.37e-11   1.35e-11   1.34e-11   1.33e-11    
0   5   2   4    2.14e-11   2.12e-11   2.10e-11   2.07e-11   2.03e-11   2.00e-11   1.97e-11   1.94e-11   1.91e-11   1.89e-11    
0   5   2   5    4.62e-12   1.19e-11   1.66e-11   2.00e-11   2.28e-11   2.54e-11   2.78e-11   3.00e-11   3.22e-11   3.43e-11    
0   5   2   6    1.08e-13   1.33e-12   3.04e-12   4.56e-12   5.79e-12   6.76e-12   7.53e-12   8.15e-12   8.65e-12   9.06e-12    
0   5   2   7    1.31e-15   1.15e-13   4.99e-13   1.02e-12   1.56e-12   2.06e-12   2.50e-12   2.90e-12   3.25e-12   3.56e-12    
0   5   2   8    1.08e-17   8.99e-15   8.54e-14   2.64e-13   5.23e-13   8.27e-13   1.15e-12   1.48e-12   1.81e-12   2.12e-12    
0   5   3   0    2.39e-12   2.14e-12   1.90e-12   1.71e-12   1.56e-12   1.43e-12   1.34e-12   1.26e-12   1.19e-12   1.14e-12    
0   5   3   1    7.20e-12   6.80e-12   6.33e-12   5.93e-12   5.61e-12   5.35e-12   5.14e-12   4.97e-12   4.84e-12   4.73e-12    
0   5   3   2    1.47e-11   1.40e-11   1.31e-11   1.22e-11   1.14e-11   1.07e-11   1.01e-11   9.58e-12   9.15e-12   8.78e-12    
0   5   3   3    2.25e-11   2.10e-11   1.93e-11   1.80e-11   1.69e-11   1.61e-11   1.55e-11   1.50e-11   1.46e-11   1.43e-11    
0   5   3   4    1.58e-11   2.13e-11   2.24e-11   2.21e-11   2.14e-11   2.06e-11   1.98e-11   1.91e-11   1.84e-11   1.77e-11    
0   5   3   5    7.59e-13   4.34e-12   7.66e-12   1.01e-11   1.18e-11   1.31e-11   1.41e-11   1.50e-11   1.57e-11   1.64e-11    
0   5   3   6    1.63e-14   4.79e-13   1.46e-12   2.50e-12   3.40e-12   4.14e-12   4.73e-12   5.20e-12   5.57e-12   5.87e-12    
0   5   3   7    2.54e-16   5.21e-14   3.02e-13   7.18e-13   1.19e-12   1.66e-12   2.10e-12   2.48e-12   2.83e-12   3.13e-12    
0   5   3   8    2.55e-18   4.64e-15   5.61e-14   1.94e-13   4.05e-13   6.60e-13   9.34e-13   1.21e-12   1.47e-12   1.73e-12    
0   5   4   0    4.36e-12   3.91e-12   3.54e-12   3.23e-12   2.97e-12   2.76e-12   2.58e-12   2.42e-12   2.29e-12   2.18e-12    
0   5   4   1    1.20e-11   1.13e-11   1.05e-11   9.90e-12   9.42e-12   9.04e-12   8.76e-12   8.54e-12   8.38e-12   8.26e-12    
0   5   4   2    1.77e-11   1.66e-11   1.57e-11   1.49e-11   1.42e-11   1.36e-11   1.31e-11   1.27e-11   1.22e-11   1.19e-11    
0   5   4   3    1.20e-11   1.53e-11   1.60e-11   1.61e-11   1.61e-11   1.61e-11   1.61e-11   1.62e-11   1.62e-11   1.63e-11    
0   5   4   4    1.14e-12   4.34e-12   6.54e-12   7.80e-12   8.52e-12   8.91e-12   9.13e-12   9.24e-12   9.29e-12   9.30e-12    
0   5   4   5    6.78e-14   1.12e-12   2.77e-12   4.28e-12   5.47e-12   6.39e-12   7.11e-12   7.67e-12   8.11e-12   8.48e-12    
0   5   4   6    2.07e-15   1.76e-13   7.39e-13   1.47e-12   2.18e-12   2.79e-12   3.30e-12   3.72e-12   4.07e-12   4.36e-12    
0   5   4   7    3.53e-17   2.13e-14   1.74e-13   4.84e-13   8.76e-13   1.28e-12   1.67e-12   2.01e-12   2.32e-12   2.59e-12    
0   5   5   1    5.40e-12   6.91e-12   7.21e-12   7.22e-12   7.14e-12   7.03e-12   6.92e-12   6.81e-12   6.70e-12   6.60e-12    
0   5   5   2    2.62e-12   5.69e-12   7.10e-12   7.76e-12   8.09e-12   8.24e-12   8.30e-12   8.30e-12   8.27e-12   8.22e-12    
0   5   5   3    5.09e-13   2.78e-12   4.79e-12   6.15e-12   7.05e-12   7.65e-12   8.07e-12   8.36e-12   8.57e-12   8.72e-12    
0   5   5   4    5.57e-14   8.85e-13   2.13e-12   3.21e-12   4.02e-12   4.59e-12   4.99e-12   5.27e-12   5.47e-12   5.60e-12    
0   5   5   5    3.22e-15   2.19e-13   9.03e-13   1.82e-12   2.75e-12   3.59e-12   4.32e-12   4.94e-12   5.45e-12   5.89e-12    
0   5   5   6    7.81e-17   2.61e-14   1.81e-13   4.75e-13   8.41e-13   1.23e-12   1.59e-12   1.93e-12   2.24e-12   2.51e-12    
0   5   6   0    8.08e-14   4.12e-13   6.84e-13   8.67e-13   9.88e-13   1.07e-12   1.12e-12   1.15e-12   1.16e-12   1.17e-12    
0   5   6   1    1.03e-13   7.04e-13   1.30e-12   1.74e-12   2.04e-12   2.27e-12   2.44e-12   2.57e-12   2.68e-12   2.78e-12    
0   5   6   2    5.03e-14   5.89e-13   1.30e-12   1.90e-12   2.37e-12   2.73e-12   3.01e-12   3.23e-12   3.40e-12   3.54e-12    
0   5   6   3    1.24e-14   3.55e-13   1.07e-12   1.82e-12   2.49e-12   3.04e-12   3.49e-12   3.86e-12   4.17e-12   4.42e-12    
0   5   6   4    1.50e-15   1.30e-13   5.60e-13   1.14e-12   1.72e-12   2.25e-12   2.71e-12   3.11e-12   3.45e-12   3.74e-12    
0   5   6   5    9.40e-17   3.47e-14   2.47e-13   6.47e-13   1.14e-12   1.65e-12   2.14e-12   2.58e-12   2.98e-12   3.33e-12    
0   5   6   6    2.95e-18   5.34e-15   6.38e-14   2.17e-13   4.46e-13   7.16e-13   9.97e-13   1.27e-12   1.54e-12   1.78e-12    
0   5   7   0    1.56e-15   5.51e-14   1.75e-13   3.07e-13   4.24e-13   5.22e-13   6.02e-13   6.67e-13   7.20e-13   7.61e-13    
0   5   7   1    1.86e-15   8.85e-14   3.10e-13   5.67e-13   8.03e-13   1.00e-12   1.17e-12   1.30e-12   1.41e-12   1.50e-12    
0   5   7   2    7.71e-16   6.43e-14   2.74e-13   5.58e-13   8.49e-13   1.12e-12   1.36e-12   1.56e-12   1.74e-12   1.89e-12    
0   5   7   3    2.43e-16   5.02e-14   2.91e-13   6.88e-13   1.14e-12   1.58e-12   1.98e-12   2.34e-12   2.65e-12   2.91e-12    
0   5   7   4    1.79e-17   1.08e-14   9.00e-14   2.57e-13   4.77e-13   7.18e-13   9.57e-13   1.19e-12   1.40e-12   1.59e-12    
0   5   8   0    9.84e-18   3.34e-15   2.29e-14   5.93e-14   1.04e-13   1.49e-13   1.92e-13   2.31e-13   2.65e-13   2.95e-13    
0   5   8   1    1.70e-17   7.51e-15   5.49e-14   1.44e-13   2.53e-13   3.63e-13   4.66e-13   5.58e-13   6.39e-13   7.09e-13    
0   5   8   2    6.86e-18   5.53e-15   5.03e-14   1.49e-13   2.83e-13   4.31e-13   5.79e-13   7.18e-13   8.46e-13   9.62e-13    
0   5   8   3    1.99e-18   3.60e-15   4.29e-14   1.46e-13   3.02e-13   4.87e-13   6.82e-13   8.75e-13   1.06e-12   1.23e-12    
0   6   0   0    1.95e-13   2.28e-13   2.55e-13   2.73e-13   2.85e-13   2.92e-13   2.97e-13   3.00e-13   3.01e-13   3.02e-13    
0   6   0   1    5.81e-13   6.29e-13   6.29e-13   6.19e-13   6.07e-13   5.96e-13   5.85e-13   5.76e-13   5.67e-13   5.60e-13    
0   6   0   2    1.10e-12   1.37e-12   1.48e-12   1.53e-12   1.54e-12   1.53e-12   1.52e-12   1.50e-12   1.48e-12   1.45e-12    
0   6   0   3    1.93e-12   2.33e-12   2.58e-12   2.71e-12   2.76e-12   2.77e-12   2.75e-12   2.72e-12   2.67e-12   2.63e-12    
0   6   0   4    3.78e-12   4.15e-12   4.33e-12   4.40e-12   4.41e-12   4.40e-12   4.36e-12   4.31e-12   4.26e-12   4.21e-12    
0   6   0   5    6.54e-12   6.28e-12   6.14e-12   6.05e-12   5.95e-12   5.86e-12   5.78e-12   5.71e-12   5.66e-12   5.62e-12    
0   6   0   7    1.26e-13   9.19e-13   1.79e-12   2.50e-12   3.04e-12   3.44e-12   3.74e-12   3.97e-12   4.15e-12   4.29e-12    
0   6   0   8    6.67e-16   4.45e-14   1.86e-13   3.83e-13   5.93e-13   7.93e-13   9.77e-13   1.14e-12   1.29e-12   1.42e-12    
0   6   1   0    5.28e-13   5.67e-13   5.61e-13   5.43e-13   5.21e-13   5.00e-13   4.80e-13   4.62e-13   4.46e-13   4.31e-13    
0   6   1   1    1.22e-12   1.24e-12   1.16e-12   1.07e-12   9.98e-13   9.34e-13   8.81e-13   8.37e-13   7.99e-13   7.67e-13    
0   6   1   2    3.09e-12   3.13e-12   3.03e-12   2.89e-12   2.76e-12   2.65e-12   2.55e-12   2.46e-12   2.39e-12   2.32e-12    
0   6   1   3    4.23e-12   4.41e-12   4.39e-12   4.31e-12   4.22e-12   4.12e-12   4.02e-12   3.92e-12   3.83e-12   3.74e-12    
0   6   1   4    6.93e-12   7.38e-12   7.39e-12   7.30e-12   7.17e-12   7.04e-12   6.93e-12   6.84e-12   6.76e-12   6.70e-12    
0   6   1   5    1.33e-11   1.43e-11   1.46e-11   1.45e-11   1.43e-11   1.41e-11   1.38e-11   1.36e-11   1.34e-11   1.33e-11    
0   6   1   6    1.69e-11   2.95e-11   3.99e-11   4.91e-11   5.74e-11   6.49e-11   7.15e-11   7.75e-11   8.27e-11   8.74e-11    
0   6   1   7    1.31e-13   1.28e-12   2.71e-12   3.90e-12   4.82e-12   5.53e-12   6.07e-12   6.50e-12   6.85e-12   7.13e-12    
0   6   1   8    8.13e-16   7.04e-14   3.09e-13   6.39e-13   9.79e-13   1.29e-12   1.57e-12   1.80e-12   2.01e-12   2.19e-12    
0   6   2   0    1.17e-12   1.21e-12   1.18e-12   1.12e-12   1.07e-12   1.01e-12   9.68e-13   9.27e-13   8.90e-13   8.57e-13    
0   6   2   1    2.59e-12   2.67e-12   2.61e-12   2.53e-12   2.45e-12   2.37e-12   2.30e-12   2.23e-12   2.18e-12   2.13e-12    
0   6   2   2    4.54e-12   4.74e-12   4.66e-12   4.52e-12   4.36e-12   4.22e-12   4.09e-12   3.99e-12   3.89e-12   3.81e-12    
0   6   2   3    7.78e-12   8.31e-12   8.44e-12   8.39e-12   8.26e-12   8.10e-12   7.93e-12   7.76e-12   7.59e-12   7.43e-12    
0   6   2   4    1.14e-11   1.21e-11   1.22e-11   1.21e-11   1.19e-11   1.18e-11   1.17e-11   1.16e-11   1.15e-11   1.15e-11    
0   6   2   5    1.83e-11   1.97e-11   2.00e-11   1.98e-11   1.96e-11   1.92e-11   1.89e-11   1.85e-11   1.82e-11   1.79e-11    
0   6   2   6    4.41e-12   1.14e-11   1.61e-11   1.95e-11   2.24e-11   2.51e-11   2.76e-11   3.00e-11   3.23e-11   3.46e-11    
0   6   2   7    4.83e-14   8.51e-13   2.20e-12   3.53e-12   4.68e-12   5.64e-12   6.45e-12   7.13e-12   7.71e-12   8.21e-12    
0   6   2   8    4.46e-16   6.58e-14   3.38e-13   7.51e-13   1.20e-12   1.63e-12   2.01e-12   2.36e-12   2.66e-12   2.93e-12    
0   6   3   0    9.57e-13   1.03e-12   1.05e-12   1.05e-12   1.03e-12   1.00e-12   9.72e-13   9.41e-13   9.10e-13   8.81e-13    
0   6   3   1    3.49e-12   3.64e-12   3.47e-12   3.25e-12   3.04e-12   2.85e-12   2.68e-12   2.54e-12   2.42e-12   2.31e-12    
0   6   3   2    5.77e-12   5.79e-12   5.62e-12   5.40e-12   5.18e-12   4.97e-12   4.79e-12   4.63e-12   4.50e-12   4.38e-12    
0   6   3   3    9.56e-12   9.91e-12   9.68e-12   9.30e-12   8.91e-12   8.53e-12   8.19e-12   7.87e-12   7.59e-12   7.33e-12    
0   6   3   4    1.44e-11   1.40e-11   1.33e-11   1.27e-11   1.21e-11   1.16e-11   1.12e-11   1.09e-11   1.06e-11   1.04e-11    
0   6   3   5    2.08e-11   2.29e-11   2.30e-11   2.25e-11   2.18e-11   2.10e-11   2.03e-11   1.96e-11   1.90e-11   1.84e-11    
0   6   3   6    6.72e-13   3.82e-12   6.71e-12   8.80e-12   1.03e-11   1.15e-11   1.25e-11   1.34e-11   1.41e-11   1.49e-11    
0   6   3   7    8.81e-15   3.35e-13   1.11e-12   2.01e-12   2.83e-12   3.53e-12   4.11e-12   4.58e-12   4.98e-12   5.30e-12    
0   6   3   8    6.65e-17   2.33e-14   1.63e-13   4.25e-13   7.49e-13   1.08e-12   1.41e-12   1.70e-12   1.97e-12   2.21e-12    
0   6   4   0    1.59e-12   1.63e-12   1.56e-12   1.47e-12   1.39e-12   1.32e-12   1.26e-12   1.21e-12   1.17e-12   1.14e-12    
0   6   4   1    6.67e-12   6.45e-12   6.04e-12   5.65e-12   5.30e-12   5.00e-12   4.74e-12   4.51e-12   4.30e-12   4.12e-12    
0   6   4   2    9.31e-12   9.21e-12   8.82e-12   8.43e-12   8.09e-12   7.79e-12   7.54e-12   7.32e-12   7.13e-12   6.97e-12    
0   6   4   3    1.31e-11   1.27e-11   1.21e-11   1.16e-11   1.11e-11   1.08e-11   1.04e-11   1.01e-11   9.86e-12   9.61e-12    
0   6   4   4    1.65e-11   1.63e-11   1.54e-11   1.46e-11   1.38e-11   1.33e-11   1.28e-11   1.25e-11   1.23e-11   1.21e-11    
0   6   4   5    1.89e-12   5.77e-12   8.08e-12   9.28e-12   9.87e-12   1.01e-11   1.02e-11   1.02e-11   1.01e-11   9.96e-12    
0   6   4   6    6.39e-14   1.07e-12   2.65e-12   4.08e-12   5.21e-12   6.08e-12   6.74e-12   7.25e-12   7.67e-12   8.01e-12    
0   6   4   7    1.28e-15   1.40e-13   6.38e-13   1.31e-12   1.98e-12   2.56e-12   3.05e-12   3.46e-12   3.80e-12   4.08e-12    
0   6   5   0    1.87e-12   1.83e-12   1.75e-12   1.68e-12   1.62e-12   1.57e-12   1.52e-12   1.47e-12   1.42e-12   1.38e-12    
0   6   5   1    6.37e-12   6.28e-12   6.05e-12   5.84e-12   5.65e-12   5.48e-12   5.33e-12   5.19e-12   5.06e-12   4.94e-12    
0   6   5   2    8.99e-12   8.92e-12   8.59e-12   8.31e-12   8.10e-12   7.94e-12   7.81e-12   7.69e-12   7.59e-12   7.50e-12    
0   6   5   3    1.48e-11   1.50e-11   1.45e-11   1.38e-11   1.32e-11   1.27e-11   1.22e-11   1.18e-11   1.14e-11   1.11e-11    
0   6   5   4    1.45e-12   4.33e-12   6.04e-12   7.02e-12   7.61e-12   7.98e-12   8.23e-12   8.41e-12   8.53e-12   8.63e-12    
0   6   5   5    8.21e-14   1.07e-12   2.45e-12   3.61e-12   4.47e-12   5.07e-12   5.48e-12   5.76e-12   5.94e-12   6.06e-12    
0   6   5   6    2.76e-15   1.95e-13   8.23e-13   1.69e-12   2.58e-12   3.40e-12   4.12e-12   4.74e-12   5.26e-12   5.71e-12    
0   6   6   1    3.15e-12   3.90e-12   4.04e-12   4.05e-12   4.02e-12   3.97e-12   3.90e-12   3.84e-12   3.77e-12   3.70e-12    
0   6   6   2    1.67e-12   3.80e-12   4.87e-12   5.43e-12   5.75e-12   5.96e-12   6.10e-12   6.20e-12   6.28e-12   6.35e-12    
0   6   6   3    3.49e-13   1.76e-12   2.94e-12   3.75e-12   4.30e-12   4.67e-12   4.93e-12   5.11e-12   5.24e-12   5.33e-12    
0   6   6   4    3.65e-14   5.97e-13   1.48e-12   2.29e-12   2.95e-12   3.47e-12   3.87e-12   4.20e-12   4.46e-12   4.68e-12    
0   6   6   5    2.77e-15   1.72e-13   6.57e-13   1.26e-12   1.82e-12   2.32e-12   2.73e-12   3.07e-12   3.35e-12   3.58e-12    
0   6   6   6    9.50e-17   3.36e-14   2.33e-13   6.04e-13   1.05e-12   1.51e-12   1.95e-12   2.34e-12   2.69e-12   3.00e-12    
0   6   7   0    2.93e-14   1.89e-13   3.40e-13   4.48e-13   5.23e-13   5.77e-13   6.16e-13   6.44e-13   6.63e-13   6.77e-13    
0   6   7   1    4.84e-14   4.35e-13   8.92e-13   1.27e-12   1.56e-12   1.79e-12   1.97e-12   2.11e-12   2.23e-12   2.32e-12    
0   6   7   2    2.17e-14   3.49e-13   8.50e-13   1.30e-12   1.66e-12   1.94e-12   2.15e-12   2.32e-12   2.45e-12   2.55e-12    
0   6   7   3    4.90e-15   1.84e-13   6.07e-13   1.09e-12   1.55e-12   1.94e-12   2.27e-12   2.55e-12   2.78e-12   2.98e-12    
0   6   7   4    5.89e-16   7.20e-14   3.58e-13   7.90e-13   1.26e-12   1.71e-12   2.12e-12   2.48e-12   2.79e-12   3.06e-12    
0   6   8   0    2.20e-16   1.32e-14   4.91e-14   9.24e-14   1.33e-13   1.68e-13   1.98e-13   2.22e-13   2.43e-13   2.61e-13    
0   6   8   1    3.73e-16   3.09e-14   1.31e-13   2.68e-13   4.08e-13   5.38e-13   6.53e-13   7.53e-13   8.40e-13   9.14e-13    
0   6   8   2    1.43e-16   2.20e-14   1.15e-13   2.61e-13   4.23e-13   5.80e-13   7.24e-13   8.52e-13   9.64e-13   1.06e-12    
0   6   8   3    5.04e-17   1.70e-14   1.15e-13   2.96e-13   5.15e-13   7.40e-13   9.53e-13   1.15e-12   1.32e-12   1.48e-12    
0   7   0   0    9.76e-14   1.10e-13   1.20e-13   1.27e-13   1.31e-13   1.33e-13   1.33e-13   1.33e-13   1.33e-13   1.32e-13    
0   7   0   1    5.22e-13   5.80e-13   6.16e-13   6.39e-13   6.53e-13   6.63e-13   6.69e-13   6.74e-13   6.77e-13   6.79e-13    
0   7   0   2    7.61e-13   8.79e-13   9.47e-13   9.85e-13   1.00e-12   1.01e-12   1.01e-12   1.00e-12   9.90e-13   9.79e-13    
0   7   0   3    8.60e-13   1.02e-12   1.13e-12   1.19e-12   1.22e-12   1.23e-12   1.23e-12   1.22e-12   1.21e-12   1.20e-12    
0   7   0   4    2.38e-12   2.66e-12   2.83e-12   2.92e-12   2.96e-12   2.97e-12   2.95e-12   2.93e-12   2.90e-12   2.86e-12    
0   7   0   5    2.95e-12   3.20e-12   3.33e-12   3.42e-12   3.47e-12   3.50e-12   3.51e-12   3.51e-12   3.50e-12   3.49e-12    
0   7   0   6    5.26e-12   5.52e-12   5.65e-12   5.71e-12   5.72e-12   5.69e-12   5.64e-12   5.58e-12   5.53e-12   5.47e-12    
0   7   0   8    5.46e-14   5.79e-13   1.30e-12   1.96e-12   2.49e-12   2.91e-12   3.23e-12   3.49e-12   3.69e-12   3.85e-12    
0   7   1   0    2.81e-13   2.85e-13   2.66e-13   2.45e-13   2.26e-13   2.10e-13   1.97e-13   1.86e-13   1.76e-13   1.68e-13    
0   7   1   1    9.50e-13   9.61e-13   9.11e-13   8.58e-13   8.11e-13   7.73e-13   7.42e-13   7.15e-13   6.94e-13   6.75e-13    
0   7   1   2    1.52e-12   1.49e-12   1.42e-12   1.34e-12   1.28e-12   1.23e-12   1.18e-12   1.14e-12   1.10e-12   1.07e-12    
0   7   1   3    2.10e-12   2.14e-12   2.06e-12   1.98e-12   1.91e-12   1.84e-12   1.79e-12   1.74e-12   1.70e-12   1.67e-12    
0   7   1   4    3.35e-12   3.71e-12   3.85e-12   3.90e-12   3.90e-12   3.88e-12   3.84e-12   3.79e-12   3.75e-12   3.70e-12    
0   7   1   5    5.31e-12   5.74e-12   5.85e-12   5.83e-12   5.76e-12   5.68e-12   5.59e-12   5.52e-12   5.45e-12   5.39e-12    
0   7   1   6    1.26e-11   1.35e-11   1.37e-11   1.37e-11   1.36e-11   1.34e-11   1.32e-11   1.29e-11   1.27e-11   1.25e-11    
0   7   1   7    1.64e-11   2.92e-11   3.98e-11   4.93e-11   5.79e-11   6.56e-11   7.25e-11   7.87e-11   8.43e-11   8.92e-11    
0   7   1   8    6.77e-14   8.78e-13   2.07e-12   3.18e-12   4.09e-12   4.83e-12   5.42e-12   5.89e-12   6.27e-12   6.58e-12    
0   7   2   0    6.98e-13   7.92e-13   7.90e-13   7.60e-13   7.23e-13   6.87e-13   6.54e-13   6.24e-13   5.98e-13   5.74e-13    
0   7   2   1    2.25e-12   2.31e-12   2.21e-12   2.09e-12   1.97e-12   1.87e-12   1.79e-12   1.71e-12   1.65e-12   1.59e-12    
0   7   2   2    3.05e-12   3.36e-12   3.40e-12   3.37e-12   3.31e-12   3.24e-12   3.18e-12   3.11e-12   3.06e-12   3.00e-12    
0   7   2   3    3.83e-12   4.14e-12   4.17e-12   4.11e-12   4.01e-12   3.91e-12   3.81e-12   3.72e-12   3.64e-12   3.56e-12    
0   7   2   4    6.92e-12   7.71e-12   8.08e-12   8.24e-12   8.28e-12   8.25e-12   8.19e-12   8.11e-12   8.02e-12   7.92e-12    
0   7   2   5    9.95e-12   1.02e-11   1.01e-11   1.00e-11   9.87e-12   9.75e-12   9.66e-12   9.59e-12   9.55e-12   9.53e-12    
0   7   2   6    1.59e-11   1.73e-11   1.79e-11   1.80e-11   1.80e-11   1.79e-11   1.77e-11   1.76e-11   1.74e-11   1.72e-11    
0   7   2   7    4.20e-12   1.10e-11   1.54e-11   1.88e-11   2.17e-11   2.44e-11   2.70e-11   2.94e-11   3.18e-11   3.41e-11    
0   7   2   8    2.68e-14   6.01e-13   1.69e-12   2.84e-12   3.88e-12   4.81e-12   5.61e-12   6.32e-12   6.95e-12   7.50e-12    
0   7   3   0    6.93e-13   7.41e-13   7.10e-13   6.65e-13   6.21e-13   5.80e-13   5.44e-13   5.13e-13   4.85e-13   4.61e-13    
0   7   3   1    2.31e-12   2.41e-12   2.32e-12   2.19e-12   2.06e-12   1.94e-12   1.83e-12   1.73e-12   1.65e-12   1.58e-12    
0   7   3   2    3.44e-12   3.81e-12   3.80e-12   3.68e-12   3.53e-12   3.38e-12   3.25e-12   3.12e-12   3.01e-12   2.91e-12    
0   7   3   3    4.62e-12   4.82e-12   4.73e-12   4.55e-12   4.36e-12   4.18e-12   4.02e-12   3.87e-12   3.75e-12   3.64e-12    
0   7   3   4    8.47e-12   9.03e-12   9.04e-12   8.87e-12   8.65e-12   8.42e-12   8.18e-12   7.96e-12   7.75e-12   7.56e-12    
0   7   3   5    1.16e-11   1.15e-11   1.08e-11   1.02e-11   9.74e-12   9.33e-12   8.99e-12   8.72e-12   8.49e-12   8.31e-12    
0   7   3   6    1.18e-11   1.80e-11   1.92e-11   1.93e-11   1.90e-11   1.86e-11   1.82e-11   1.77e-11   1.73e-11   1.69e-11    
0   7   3   7    5.84e-13   3.38e-12   6.04e-12   8.02e-12   9.51e-12   1.07e-11   1.17e-11   1.26e-11   1.34e-11   1.42e-11    
0   7   3   8    4.52e-15   2.29e-13   8.42e-13   1.59e-12   2.32e-12   2.96e-12   3.50e-12   3.97e-12   4.36e-12   4.69e-12    
0   7   4   0    1.68e-12   1.63e-12   1.53e-12   1.44e-12   1.36e-12   1.29e-12   1.22e-12   1.17e-12   1.12e-12   1.08e-12    
0   7   4   1    3.17e-12   3.14e-12   2.95e-12   2.75e-12   2.57e-12   2.42e-12   2.29e-12   2.18e-12   2.09e-12   2.02e-12    
0   7   4   2    5.83e-12   5.68e-12   5.41e-12   5.19e-12   5.01e-12   4.87e-12   4.75e-12   4.64e-12   4.54e-12   4.45e-12    
0   7   4   3    7.31e-12   7.15e-12   6.73e-12   6.34e-12   6.01e-12   5.73e-12   5.51e-12   5.32e-12   5.17e-12   5.04e-12    
0   7   4   4    9.64e-12   9.65e-12   9.33e-12   9.00e-12   8.71e-12   8.46e-12   8.24e-12   8.06e-12   7.89e-12   7.75e-12    
0   7   4   5    1.15e-11   1.21e-11   1.18e-11   1.13e-11   1.09e-11   1.05e-11   1.02e-11   9.90e-12   9.69e-12   9.53e-12    
0   7   4   6    2.96e-12   7.05e-12   9.13e-12   1.01e-11   1.06e-11   1.08e-11   1.08e-11   1.08e-11   1.07e-11   1.05e-11    
0   7   4   7    7.02e-14   1.15e-12   2.86e-12   4.39e-12   5.60e-12   6.51e-12   7.20e-12   7.73e-12   8.15e-12   8.49e-12    
0   7   5   0    1.48e-12   1.46e-12   1.41e-12   1.35e-12   1.31e-12   1.27e-12   1.23e-12   1.20e-12   1.17e-12   1.15e-12    
0   7   5   1    3.49e-12   3.42e-12   3.22e-12   3.03e-12   2.86e-12   2.71e-12   2.59e-12   2.47e-12   2.38e-12   2.29e-12    
0   7   5   2    5.90e-12   5.98e-12   5.85e-12   5.70e-12   5.57e-12   5.46e-12   5.36e-12   5.26e-12   5.18e-12   5.10e-12    
0   7   5   3    8.30e-12   7.88e-12   7.37e-12   6.92e-12   6.55e-12   6.24e-12   5.98e-12   5.76e-12   5.58e-12   5.43e-12    
0   7   5   4    1.18e-11   1.20e-11   1.18e-11   1.14e-11   1.10e-11   1.07e-11   1.04e-11   1.01e-11   9.84e-12   9.60e-12    
0   7   5   5    3.66e-12   6.42e-12   7.43e-12   7.81e-12   7.92e-12   7.93e-12   7.89e-12   7.83e-12   7.77e-12   7.71e-12    
0   7   5   6    1.36e-13   1.38e-12   2.94e-12   4.20e-12   5.12e-12   5.75e-12   6.18e-12   6.48e-12   6.67e-12   6.80e-12    
0   7   6   0    1.17e-12   1.12e-12   1.06e-12   1.02e-12   9.80e-13   9.51e-13   9.26e-13   9.03e-13   8.82e-13   8.62e-13    
0   7   6   1    3.14e-12   3.05e-12   2.91e-12   2.80e-12   2.73e-12   2.67e-12   2.62e-12   2.58e-12   2.54e-12   2.52e-12    
0   7   6   2    6.02e-12   6.00e-12   5.82e-12   5.65e-12   5.50e-12   5.35e-12   5.22e-12   5.10e-12   4.99e-12   4.89e-12    
0   7   6   3    5.53e-12   7.81e-12   8.10e-12   8.10e-12   8.02e-12   7.91e-12   7.80e-12   7.69e-12   7.60e-12   7.51e-12    
0   7   6   4    1.93e-12   4.50e-12   5.83e-12   6.51e-12   6.85e-12   7.01e-12   7.05e-12   7.04e-12   6.98e-12   6.91e-12    
0   7   6   5    1.02e-13   9.42e-13   1.90e-12   2.63e-12   3.15e-12   3.52e-12   3.79e-12   3.98e-12   4.13e-12   4.25e-12    
0   7   6   6    4.52e-15   2.18e-13   7.79e-13   1.44e-12   2.04e-12   2.55e-12   2.95e-12   3.27e-12   3.53e-12   3.73e-12    
0   7   7   1    1.91e-12   2.44e-12   2.60e-12   2.67e-12   2.69e-12   2.68e-12   2.65e-12   2.62e-12   2.57e-12   2.53e-12    
0   7   7   2    8.84e-13   2.14e-12   2.86e-12   3.29e-12   3.57e-12   3.78e-12   3.93e-12   4.06e-12   4.15e-12   4.23e-12    
0   7   7   3    2.33e-13   1.20e-12   2.00e-12   2.52e-12   2.86e-12   3.08e-12   3.22e-12   3.32e-12   3.39e-12   3.43e-12    
0   7   7   4    2.46e-14   4.12e-13   1.04e-12   1.64e-12   2.15e-12   2.56e-12   2.89e-12   3.16e-12   3.38e-12   3.56e-12    
0   7   8   0    1.13e-14   9.78e-14   1.95e-13   2.73e-13   3.33e-13   3.81e-13   4.19e-13   4.49e-13   4.73e-13   4.92e-13    
0   7   8   1    1.60e-14   1.77e-13   3.75e-13   5.30e-13   6.43e-13   7.25e-13   7.85e-13   8.31e-13   8.65e-13   8.93e-13    
0   7   8   2    7.84e-15   1.68e-13   4.62e-13   7.59e-13   1.02e-12   1.23e-12   1.41e-12   1.56e-12   1.68e-12   1.78e-12    
0   7   8   3    1.65e-15   8.15e-14   2.95e-13   5.57e-13   8.10e-13   1.03e-12   1.23e-12   1.39e-12   1.52e-12   1.64e-12    
0   8   0   0    1.27e-13   1.32e-13   1.32e-13   1.32e-13   1.33e-13   1.35e-13   1.38e-13   1.41e-13   1.45e-13   1.48e-13    
0   8   0   1    2.02e-13   2.77e-13   3.19e-13   3.41e-13   3.52e-13   3.57e-13   3.57e-13   3.55e-13   3.51e-13   3.47e-13    
0   8   0   2    4.37e-13   5.67e-13   6.41e-13   6.85e-13   7.14e-13   7.34e-13   7.48e-13   7.59e-13   7.67e-13   7.73e-13    
0   8   0   3    8.33e-13   1.12e-12   1.31e-12   1.42e-12   1.49e-12   1.52e-12   1.54e-12   1.54e-12   1.53e-12   1.52e-12    
0   8   0   4    7.57e-13   8.53e-13   9.11e-13   9.45e-13   9.64e-13   9.76e-13   9.82e-13   9.84e-13   9.84e-13   9.82e-13    
0   8   0   5    1.72e-12   2.06e-12   2.29e-12   2.44e-12   2.54e-12   2.60e-12   2.64e-12   2.66e-12   2.67e-12   2.67e-12    
0   8   0   6    2.02e-12   2.14e-12   2.25e-12   2.33e-12   2.38e-12   2.42e-12   2.44e-12   2.46e-12   2.48e-12   2.49e-12    
0   8   0   7    4.01e-12   4.67e-12   5.02e-12   5.22e-12   5.32e-12   5.36e-12   5.37e-12   5.35e-12   5.32e-12   5.29e-12       
0   8   1   0    2.08e-13   1.93e-13   1.74e-13   1.59e-13   1.47e-13   1.38e-13   1.31e-13   1.25e-13   1.20e-13   1.16e-13    
0   8   1   1    5.33e-13   5.05e-13   4.60e-13   4.20e-13   3.88e-13   3.62e-13   3.42e-13   3.26e-13   3.13e-13   3.02e-13    
0   8   1   2    6.65e-13   7.54e-13   7.65e-13   7.54e-13   7.38e-13   7.21e-13   7.06e-13   6.93e-13   6.81e-13   6.71e-13    
0   8   1   3    1.03e-12   1.15e-12   1.17e-12   1.16e-12   1.14e-12   1.12e-12   1.11e-12   1.09e-12   1.08e-12   1.07e-12    
0   8   1   4    1.61e-12   1.80e-12   1.84e-12   1.82e-12   1.79e-12   1.75e-12   1.70e-12   1.66e-12   1.63e-12   1.59e-12    
0   8   1   5    2.59e-12   3.05e-12   3.22e-12   3.28e-12   3.29e-12   3.28e-12   3.26e-12   3.24e-12   3.21e-12   3.18e-12    
0   8   1   6    4.25e-12   4.77e-12   4.93e-12   4.95e-12   4.90e-12   4.83e-12   4.75e-12   4.67e-12   4.60e-12   4.54e-12    
0   8   1   7    1.06e-11   1.20e-11   1.24e-11   1.26e-11   1.25e-11   1.24e-11   1.23e-11   1.21e-11   1.19e-11   1.18e-11    
0   8   1   8    1.61e-11   2.87e-11   3.96e-11   4.95e-11   5.84e-11   6.64e-11   7.36e-11   7.99e-11   8.56e-11   9.07e-11    
0   8   2   0    5.29e-13   5.10e-13   4.70e-13   4.33e-13   4.01e-13   3.75e-13   3.53e-13   3.35e-13   3.20e-13   3.07e-13    
0   8   2   1    1.07e-12   1.20e-12   1.22e-12   1.21e-12   1.19e-12   1.17e-12   1.15e-12   1.12e-12   1.10e-12   1.08e-12    
0   8   2   2    2.08e-12   2.27e-12   2.25e-12   2.20e-12   2.13e-12   2.06e-12   2.00e-12   1.94e-12   1.88e-12   1.84e-12    
0   8   2   3    2.39e-12   2.91e-12   3.12e-12   3.22e-12   3.27e-12   3.28e-12   3.29e-12   3.28e-12   3.27e-12   3.25e-12    
0   8   2   4    2.86e-12   3.36e-12   3.56e-12   3.63e-12   3.63e-12   3.60e-12   3.55e-12   3.50e-12   3.44e-12   3.38e-12    
0   8   2   5    5.56e-12   6.30e-12   6.64e-12   6.83e-12   6.95e-12   7.02e-12   7.06e-12   7.09e-12   7.10e-12   7.10e-12    
0   8   2   6    7.29e-12   7.61e-12   7.64e-12   7.61e-12   7.58e-12   7.55e-12   7.53e-12   7.53e-12   7.53e-12   7.54e-12    
0   8   2   7    1.35e-11   1.54e-11   1.63e-11   1.68e-11   1.70e-11   1.72e-11   1.72e-11   1.72e-11   1.71e-11   1.71e-11    
0   8   2   8    4.25e-12   1.09e-11   1.53e-11   1.87e-11   2.16e-11   2.43e-11   2.69e-11   2.94e-11   3.18e-11   3.41e-11    
0   8   3   0    6.28e-13   6.15e-13   5.60e-13   5.06e-13   4.60e-13   4.21e-13   3.88e-13   3.60e-13   3.36e-13   3.16e-13    
0   8   3   1    1.46e-12   1.52e-12   1.46e-12   1.37e-12   1.29e-12   1.22e-12   1.15e-12   1.09e-12   1.04e-12   1.00e-12    
0   8   3   2    2.49e-12   2.74e-12   2.69e-12   2.56e-12   2.41e-12   2.27e-12   2.15e-12   2.03e-12   1.93e-12   1.85e-12    
0   8   3   3    3.05e-12   3.44e-12   3.51e-12   3.46e-12   3.38e-12   3.29e-12   3.20e-12   3.11e-12   3.03e-12   2.96e-12    
0   8   3   4    4.51e-12   4.85e-12   4.80e-12   4.64e-12   4.45e-12   4.27e-12   4.09e-12   3.94e-12   3.80e-12   3.67e-12    
0   8   3   5    6.21e-12   6.78e-12   6.90e-12   6.89e-12   6.82e-12   6.73e-12   6.63e-12   6.54e-12   6.45e-12   6.36e-12    
0   8   3   6    9.91e-12   1.01e-11   9.75e-12   9.29e-12   8.85e-12   8.45e-12   8.11e-12   7.82e-12   7.57e-12   7.36e-12    
0   8   3   7    1.74e-11   1.86e-11   1.85e-11   1.81e-11   1.76e-11   1.72e-11   1.68e-11   1.64e-11   1.61e-11   1.57e-11    
0   8   3   8    5.96e-13   3.42e-12   6.07e-12   8.04e-12   9.52e-12   1.07e-11   1.17e-11   1.27e-11   1.35e-11   1.43e-11    
0   8   4   0    9.27e-13   9.12e-13   8.52e-13   7.91e-13   7.39e-13   6.93e-13   6.55e-13   6.22e-13   5.93e-13   5.68e-13    
0   8   4   1    2.42e-12   2.44e-12   2.33e-12   2.22e-12   2.11e-12   2.02e-12   1.94e-12   1.88e-12   1.82e-12   1.77e-12    
0   8   4   2    3.66e-12   3.64e-12   3.46e-12   3.29e-12   3.14e-12   3.01e-12   2.89e-12   2.79e-12   2.70e-12   2.62e-12    
0   8   4   3    3.92e-12   4.12e-12   4.12e-12   4.08e-12   4.04e-12   4.01e-12   3.97e-12   3.95e-12   3.92e-12   3.90e-12    
0   8   4   4    5.08e-12   5.22e-12   5.09e-12   4.91e-12   4.74e-12   4.58e-12   4.43e-12   4.30e-12   4.18e-12   4.08e-12    
0   8   4   5    6.27e-12   6.82e-12   6.91e-12   6.88e-12   6.81e-12   6.72e-12   6.64e-12   6.56e-12   6.49e-12   6.42e-12    
0   8   4   6    1.01e-11   1.05e-11   1.03e-11   9.97e-12   9.64e-12   9.34e-12   9.09e-12   8.87e-12   8.68e-12   8.53e-12    
0   8   4   7    5.28e-12   9.62e-12   1.16e-11   1.25e-11   1.29e-11   1.30e-11   1.29e-11   1.28e-11   1.27e-11   1.25e-11    
0   8   5   0    6.63e-13   7.06e-13   7.06e-13   6.96e-13   6.82e-13   6.67e-13   6.53e-13   6.38e-13   6.23e-13   6.08e-13    
0   8   5   1    2.11e-12   2.17e-12   2.10e-12   2.02e-12   1.95e-12   1.90e-12   1.85e-12   1.81e-12   1.78e-12   1.75e-12    
0   8   5   2    3.20e-12   3.36e-12   3.31e-12   3.23e-12   3.12e-12   3.02e-12   2.93e-12   2.83e-12   2.75e-12   2.67e-12    
0   8   5   3    4.90e-12   5.18e-12   5.18e-12   5.11e-12   5.02e-12   4.93e-12   4.85e-12   4.77e-12   4.71e-12   4.64e-12    
0   8   5   4    6.79e-12   6.81e-12   6.51e-12   6.18e-12   5.87e-12   5.59e-12   5.34e-12   5.12e-12   4.92e-12   4.75e-12    
0   8   5   5    8.69e-12   9.13e-12   9.00e-12   8.77e-12   8.55e-12   8.35e-12   8.17e-12   8.02e-12   7.88e-12   7.76e-12    
0   8   5   6    1.01e-11   1.04e-11   1.00e-11   9.48e-12   8.97e-12   8.52e-12   8.14e-12   7.81e-12   7.52e-12   7.29e-12    
0   8   6   0    6.42e-13   6.29e-13   5.92e-13   5.59e-13   5.32e-13   5.11e-13   4.93e-13   4.79e-13   4.67e-13   4.56e-13    
0   8   6   1    1.73e-12   1.79e-12   1.76e-12   1.72e-12   1.68e-12   1.65e-12   1.61e-12   1.58e-12   1.56e-12   1.53e-12    
0   8   6   2    3.30e-12   3.32e-12   3.20e-12   3.08e-12   2.97e-12   2.87e-12   2.78e-12   2.71e-12   2.64e-12   2.58e-12    
0   8   6   3    4.59e-12   4.94e-12   5.01e-12   4.99e-12   4.94e-12   4.87e-12   4.79e-12   4.71e-12   4.63e-12   4.55e-12    
0   8   6   4    6.39e-12   6.70e-12   6.64e-12   6.50e-12   6.34e-12   6.18e-12   6.04e-12   5.91e-12   5.79e-12   5.69e-12    
0   8   6   5    8.59e-12   8.68e-12   8.57e-12   8.35e-12   8.10e-12   7.84e-12   7.60e-12   7.37e-12   7.15e-12   6.96e-12    
0   8   6   6    2.74e-13   1.39e-12   2.30e-12   2.88e-12   3.25e-12   3.48e-12   3.64e-12   3.73e-12   3.80e-12   3.85e-12    
0   8   7   0    8.01e-13   7.80e-13   7.47e-13   7.24e-13   7.10e-13   7.01e-13   6.94e-13   6.88e-13   6.81e-13   6.75e-13    
0   8   7   1    2.35e-12   2.38e-12   2.33e-12   2.29e-12   2.26e-12   2.24e-12   2.22e-12   2.21e-12   2.21e-12   2.20e-12    
0   8   7   2    3.93e-12   3.95e-12   3.82e-12   3.70e-12   3.61e-12   3.53e-12   3.46e-12   3.40e-12   3.34e-12   3.29e-12    
0   8   7   3    6.01e-12   6.02e-12   5.84e-12   5.68e-12   5.56e-12   5.47e-12   5.39e-12   5.34e-12   5.29e-12   5.25e-12    
0   8   7   4    1.90e-12   3.34e-12   3.89e-12   4.12e-12   4.22e-12   4.26e-12   4.27e-12   4.27e-12   4.25e-12   4.23e-12    
0   8   8   1    1.23e-12   1.70e-12   1.87e-12   1.93e-12   1.94e-12   1.92e-12   1.88e-12   1.85e-12   1.80e-12   1.76e-12    
0   8   8   2    5.78e-13   1.40e-12   1.86e-12   2.12e-12   2.26e-12   2.34e-12   2.38e-12   2.40e-12   2.40e-12   2.40e-12    
0   8   8   3    1.73e-13   9.24e-13   1.56e-12   1.98e-12   2.26e-12   2.44e-12   2.57e-12   2.66e-12   2.72e-12   2.77e-12    
1   0   0   0    1.10e-11   1.20e-11   1.27e-11   1.35e-11   1.42e-11   1.48e-11   1.55e-11   1.61e-11   1.67e-11   1.72e-11    
1   0   0   2    1.02e-11   1.57e-11   1.74e-11   1.81e-11   1.84e-11   1.86e-11   1.87e-11   1.88e-11   1.88e-11   1.88e-11    
1   0   0   3    9.62e-13   3.88e-12   5.92e-12   7.14e-12   7.86e-12   8.29e-12   8.54e-12   8.68e-12   8.76e-12   8.79e-12    
1   0   0   4    4.46e-14   5.75e-13   1.30e-12   1.91e-12   2.37e-12   2.70e-12   2.95e-12   3.14e-12   3.28e-12   3.39e-12    
1   0   0   5    1.55e-15   6.87e-14   2.26e-13   3.91e-13   5.26e-13   6.27e-13   7.00e-13   7.50e-13   7.84e-13   8.06e-13    
1   0   0   6    3.62e-17   9.74e-15   6.09e-14   1.48e-13   2.47e-13   3.43e-13   4.28e-13   5.02e-13   5.65e-13   6.18e-13    
1   0   0   7    4.72e-19   8.23e-16   9.20e-15   2.94e-14   5.72e-14   8.75e-14   1.17e-13   1.44e-13   1.68e-13   1.89e-13    
1   0   0   8    4.83e-21   6.95e-17   1.57e-15   7.18e-15   1.75e-14   3.12e-14   4.68e-14   6.31e-14   7.95e-14   9.54e-14    
1   0   1   1    3.71e-11   4.90e-11   5.53e-11   5.99e-11   6.36e-11   6.67e-11   6.94e-11   7.18e-11   7.39e-11   7.57e-11    
1   0   1   2    1.04e-11   2.19e-11   2.72e-11   3.03e-11   3.26e-11   3.46e-11   3.64e-11   3.81e-11   3.97e-11   4.11e-11    
1   0   1   3    9.75e-13   4.81e-12   7.78e-12   9.68e-12   1.10e-11   1.19e-11   1.25e-11   1.31e-11   1.35e-11   1.39e-11    
1   0   1   4    8.77e-14   1.35e-12   3.21e-12   4.81e-12   6.04e-12   6.95e-12   7.63e-12   8.15e-12   8.54e-12   8.86e-12    
1   0   1   5    2.67e-15   1.65e-13   6.20e-13   1.17e-12   1.68e-12   2.12e-12   2.48e-12   2.78e-12   3.02e-12   3.23e-12    
1   0   1   6    8.38e-17   2.80e-14   1.89e-13   4.84e-13   8.43e-13   1.21e-12   1.56e-12   1.88e-12   2.16e-12   2.42e-12    
1   0   1   7    9.34e-19   2.51e-15   3.50e-14   1.29e-13   2.78e-13   4.58e-13   6.49e-13   8.38e-13   1.02e-12   1.18e-12    
1   0   1   8    1.04e-20   2.53e-16   7.18e-15   3.75e-14   1.00e-13   1.91e-13   3.02e-13   4.25e-13   5.54e-13   6.84e-13    
1   0   2   0    9.87e-12   1.54e-11   1.71e-11   1.81e-11   1.89e-11   1.97e-11   2.06e-11   2.15e-11   2.24e-11   2.33e-11    
1   0   2   1    9.13e-12   2.02e-11   2.57e-11   2.89e-11   3.11e-11   3.29e-11   3.44e-11   3.58e-11   3.71e-11   3.84e-11    
1   0   2   2    2.57e-12   9.64e-12   1.44e-11   1.74e-11   1.94e-11   2.09e-11   2.21e-11   2.31e-11   2.39e-11   2.46e-11    
1   0   2   3    3.63e-13   3.12e-12   5.97e-12   7.92e-12   9.16e-12   9.93e-12   1.04e-11   1.07e-11   1.09e-11   1.11e-11    
1   0   2   4    2.10e-14   6.21e-13   1.89e-12   3.24e-12   4.44e-12   5.42e-12   6.21e-12   6.84e-12   7.35e-12   7.75e-12    
1   0   2   5    7.53e-16   8.00e-14   3.64e-13   7.56e-13   1.16e-12   1.51e-12   1.82e-12   2.07e-12   2.28e-12   2.46e-12    
1   0   2   6    2.52e-17   1.47e-14   1.19e-13   3.33e-13   6.08e-13   8.98e-13   1.18e-12   1.43e-12   1.67e-12   1.87e-12    
1   0   2   7    3.30e-19   1.42e-15   2.23e-14   8.62e-14   1.90e-13   3.18e-13   4.55e-13   5.91e-13   7.21e-13   8.42e-13    
1   0   2   8    5.41e-21   2.02e-16   6.41e-15   3.47e-14   9.33e-14   1.77e-13   2.76e-13   3.82e-13   4.88e-13   5.91e-13    
1   0   3   0    8.62e-13   3.49e-12   5.42e-12   6.66e-12   7.50e-12   8.11e-12   8.60e-12   9.01e-12   9.37e-12   9.69e-12    
1   0   3   1    8.97e-13   4.71e-12   7.97e-12   1.02e-11   1.18e-11   1.30e-11   1.39e-11   1.45e-11   1.51e-11   1.55e-11    
1   0   3   2    3.29e-13   3.22e-12   6.94e-12   1.02e-11   1.30e-11   1.52e-11   1.70e-11   1.86e-11   1.99e-11   2.10e-11    
1   0   3   3    4.69e-14   1.01e-12   2.70e-12   4.28e-12   5.52e-12   6.44e-12   7.11e-12   7.60e-12   7.95e-12   8.21e-12    
1   0   3   4    4.36e-15   2.89e-13   1.12e-12   2.15e-12   3.12e-12   3.97e-12   4.69e-12   5.29e-12   5.80e-12   6.24e-12    
1   0   3   5    1.45e-16   4.11e-14   2.69e-13   6.77e-13   1.16e-12   1.65e-12   2.09e-12   2.49e-12   2.83e-12   3.11e-12    
1   0   3   6    6.82e-18   9.67e-15   1.05e-13   3.38e-13   6.66e-13   1.03e-12   1.39e-12   1.73e-12   2.04e-12   2.31e-12    
1   0   3   7    8.00e-20   8.72e-16   1.93e-14   8.92e-14   2.21e-13   4.00e-13   6.08e-13   8.27e-13   1.04e-12   1.26e-12    
1   0   3   8    8.15e-22   7.09e-17   3.08e-15   2.00e-14   6.06e-14   1.26e-13   2.10e-13   3.07e-13   4.10e-13   5.15e-13    
1   0   4   0    4.93e-14   6.06e-13   1.36e-12   1.99e-12   2.47e-12   2.84e-12   3.11e-12   3.33e-12   3.49e-12   3.63e-12    
1   0   4   1    5.00e-14   8.00e-13   1.94e-12   2.92e-12   3.64e-12   4.15e-12   4.50e-12   4.74e-12   4.89e-12   4.99e-12    
1   0   4   2    2.28e-14   6.48e-13   1.87e-12   3.06e-12   4.01e-12   4.73e-12   5.26e-12   5.66e-12   5.96e-12   6.19e-12    
1   0   4   3    4.05e-15   2.62e-13   1.02e-12   1.98e-12   2.88e-12   3.64e-12   4.26e-12   4.75e-12   5.14e-12   5.44e-12    
1   0   4   4    3.51e-16   6.86e-14   3.82e-13   8.70e-13   1.39e-12   1.88e-12   2.29e-12   2.64e-12   2.93e-12   3.16e-12    
1   0   4   5    2.46e-17   1.69e-14   1.43e-13   4.09e-13   7.59e-13   1.14e-12   1.50e-12   1.85e-12   2.16e-12   2.44e-12    
1   0   4   6    6.04e-19   2.95e-15   4.96e-14   1.99e-13   4.48e-13   7.61e-13   1.10e-12   1.43e-12   1.75e-12   2.04e-12    
1   0   4   7    7.97e-21   2.49e-16   7.97e-15   4.50e-14   1.27e-13   2.51e-13   4.07e-13   5.83e-13   7.69e-13   9.56e-13    
1   0   5   0    3.77e-15   1.88e-13   6.71e-13   1.23e-12   1.74e-12   2.16e-12   2.49e-12   2.75e-12   2.95e-12   3.10e-12    
1   0   5   1    1.75e-15   1.19e-13   4.69e-13   9.10e-13   1.33e-12   1.69e-12   2.00e-12   2.25e-12   2.46e-12   2.64e-12    
1   0   5   2    1.85e-15   1.99e-13   9.00e-13   1.85e-12   2.79e-12   3.62e-12   4.31e-12   4.87e-12   5.33e-12   5.70e-12    
1   0   5   3    1.76e-16   4.98e-14   3.23e-13   8.03e-13   1.36e-12   1.90e-12   2.38e-12   2.80e-12   3.15e-12   3.44e-12    
1   0   5   4    3.11e-17   2.61e-14   2.36e-13   6.85e-13   1.27e-12   1.89e-12   2.49e-12   3.04e-12   3.53e-12   3.97e-12    
1   0   5   5    9.06e-19   2.77e-15   3.82e-14   1.37e-13   2.89e-13   4.69e-13   6.57e-13   8.41e-13   1.01e-12   1.17e-12    
1   0   5   6    3.76e-20   5.93e-16   1.42e-14   6.77e-14   1.70e-13   3.12e-13   4.78e-13   6.58e-13   8.43e-13   1.03e-12    
1   0   6   0    3.96e-17   1.08e-14   6.82e-14   1.69e-13   2.88e-13   4.08e-13   5.22e-13   6.26e-13   7.19e-13   8.03e-13    
1   0   6   1    5.30e-17   1.65e-14   1.05e-13   2.56e-13   4.26e-13   5.88e-13   7.33e-13   8.59e-13   9.67e-13   1.06e-12    
1   0   6   2    3.19e-17   1.95e-14   1.61e-13   4.53e-13   8.25e-13   1.22e-12   1.59e-12   1.93e-12   2.23e-12   2.49e-12    
1   0   6   3    4.18e-18   6.15e-15   7.08e-14   2.37e-13   4.83e-13   7.68e-13   1.06e-12   1.33e-12   1.59e-12   1.82e-12    
1   0   6   4    5.86e-19   2.38e-15   3.64e-14   1.39e-13   3.05e-13   5.10e-13   7.31e-13   9.51e-13   1.16e-12   1.36e-12    
1   0   6   5    3.18e-20   5.53e-16   1.44e-14   7.31e-14   1.93e-13   3.65e-13   5.75e-13   8.04e-13   1.04e-12   1.28e-12    
1   0   6   6    6.57e-22   5.55e-17   2.36e-15   1.50e-14   4.50e-14   9.26e-14   1.54e-13   2.24e-13   2.98e-13   3.75e-13    
1   0   7   0    8.76e-19   1.67e-15   2.13e-14   7.66e-14   1.65e-13   2.75e-13   3.97e-13   5.22e-13   6.45e-13   7.63e-13    
1   0   7   1    6.72e-19   1.70e-15   2.26e-14   8.02e-14   1.68e-13   2.72e-13   3.81e-13   4.87e-13   5.86e-13   6.79e-13    
1   0   7   2    3.79e-19   1.60e-15   2.50e-14   9.67e-14   2.14e-13   3.60e-13   5.16e-13   6.72e-13   8.21e-13   9.61e-13    
1   0   7   3    7.22e-20   7.03e-16   1.49e-14   6.75e-14   1.65e-13   2.96e-13   4.47e-13   6.03e-13   7.59e-13   9.09e-13    
1   0   7   4    1.42e-20   4.14e-16   1.23e-14   6.49e-14   1.73e-13   3.30e-13   5.17e-13   7.20e-13   9.26e-13   1.13e-12    
1   0   8   0    4.52e-21   9.85e-17   2.85e-15   1.53e-14   4.16e-14   8.03e-14   1.27e-13   1.79e-13   2.32e-13   2.84e-13    
1   0   8   1    5.88e-21   1.49e-16   4.23e-15   2.17e-14   5.63e-14   1.05e-13   1.60e-13   2.19e-13   2.77e-13   3.33e-13    
1   0   8   2    3.00e-21   1.21e-16   4.36e-15   2.65e-14   7.86e-14   1.62e-13   2.71e-13   3.98e-13   5.35e-13   6.76e-13    
1   0   8   3    5.36e-22   5.16e-17   2.38e-15   1.61e-14   5.08e-14   1.09e-13   1.87e-13   2.80e-13   3.82e-13   4.89e-13    
1   1   0   0    1.12e-11   1.02e-11   9.57e-12   9.19e-12   8.98e-12   8.88e-12   8.85e-12   8.88e-12   8.95e-12   9.05e-12    
1   1   0   1    2.14e-11   2.15e-11   2.22e-11   2.29e-11   2.37e-11   2.44e-11   2.50e-11   2.56e-11   2.62e-11   2.67e-11    
1   1   0   2    1.27e-11   1.70e-11   1.87e-11   1.95e-11   2.01e-11   2.04e-11   2.07e-11   2.10e-11   2.12e-11   2.14e-11    
1   1   0   3    1.23e-12   3.58e-12   4.95e-12   5.72e-12   6.20e-12   6.54e-12   6.80e-12   7.02e-12   7.21e-12   7.39e-12    
1   1   0   4    7.15e-14   6.31e-13   1.26e-12   1.73e-12   2.05e-12   2.27e-12   2.42e-12   2.52e-12   2.58e-12   2.62e-12    
1   1   0   5    3.30e-15   1.13e-13   3.56e-13   6.19e-13   8.53e-13   1.05e-12   1.20e-12   1.33e-12   1.44e-12   1.53e-12    
1   1   0   6    4.86e-17   9.40e-15   5.06e-14   1.12e-13   1.76e-13   2.34e-13   2.84e-13   3.25e-13   3.59e-13   3.87e-13    
1   1   0   7    9.31e-19   1.22e-15   1.27e-14   3.94e-14   7.64e-14   1.18e-13   1.59e-13   1.98e-13   2.34e-13   2.68e-13    
1   1   0   8    7.47e-21   8.10e-17   1.67e-15   7.29e-15   1.72e-14   3.00e-14   4.42e-14   5.89e-14   7.34e-14   8.74e-14    
1   1   1   0    2.14e-11   2.15e-11   2.22e-11   2.29e-11   2.37e-11   2.44e-11   2.50e-11   2.56e-11   2.62e-11   2.67e-11    
1   1   1   2    1.52e-11   2.50e-11   2.89e-11   3.11e-11   3.27e-11   3.41e-11   3.54e-11   3.66e-11   3.78e-11   3.89e-11    
1   1   1   3    1.76e-12   7.10e-12   1.10e-11   1.36e-11   1.53e-11   1.66e-11   1.75e-11   1.83e-11   1.90e-11   1.95e-11    
1   1   1   4    9.49e-14   1.12e-12   2.46e-12   3.56e-12   4.38e-12   4.98e-12   5.44e-12   5.79e-12   6.07e-12   6.30e-12    
1   1   1   5    5.69e-15   2.80e-13   9.87e-13   1.80e-12   2.53e-12   3.14e-12   3.63e-12   4.01e-12   4.32e-12   4.57e-12    
1   1   1   6    9.63e-17   2.54e-14   1.60e-13   3.98e-13   6.79e-13   9.63e-13   1.23e-12   1.47e-12   1.69e-12   1.88e-12    
1   1   1   7    1.88e-18   3.45e-15   4.13e-14   1.41e-13   2.91e-13   4.70e-13   6.60e-13   8.49e-13   1.03e-12   1.20e-12    
1   1   1   8    1.67e-20   2.96e-16   7.69e-15   3.88e-14   1.02e-13   1.92e-13   2.99e-13   4.16e-13   5.36e-13   6.54e-13    
1   1   2   0    1.27e-11   1.70e-11   1.86e-11   1.95e-11   2.01e-11   2.04e-11   2.07e-11   2.10e-11   2.12e-11   2.14e-11    
1   1   2   1    1.52e-11   2.50e-11   2.89e-11   3.11e-11   3.27e-11   3.41e-11   3.54e-11   3.66e-11   3.78e-11   3.89e-11    
1   1   2   2    6.43e-12   1.82e-11   2.46e-11   2.81e-11   3.03e-11   3.20e-11   3.34e-11   3.45e-11   3.56e-11   3.66e-11    
1   1   2   3    5.94e-13   3.99e-12   7.26e-12   9.63e-12   1.13e-11   1.26e-11   1.36e-11   1.43e-11   1.49e-11   1.55e-11    
1   1   2   4    3.81e-14   8.01e-13   2.09e-12   3.26e-12   4.14e-12   4.76e-12   5.19e-12   5.49e-12   5.68e-12   5.81e-12    
1   1   2   5    1.50e-15   1.31e-13   5.71e-13   1.17e-12   1.79e-12   2.34e-12   2.82e-12   3.23e-12   3.57e-12   3.86e-12    
1   1   2   6    3.61e-17   1.57e-14   1.15e-13   3.02e-13   5.33e-13   7.71e-13   9.96e-13   1.20e-12   1.38e-12   1.55e-12    
1   1   2   7    5.81e-19   1.85e-15   2.64e-14   9.77e-14   2.11e-13   3.48e-13   4.96e-13   6.42e-13   7.84e-13   9.16e-13    
1   1   2   8    5.69e-21   1.71e-16   5.15e-15   2.75e-14   7.39e-14   1.41e-13   2.22e-13   3.10e-13   4.00e-13   4.90e-13    
1   1   3   0    1.25e-12   3.61e-12   4.97e-12   5.73e-12   6.21e-12   6.55e-12   6.81e-12   7.03e-12   7.22e-12   7.40e-12    
1   1   3   1    1.76e-12   7.10e-12   1.10e-11   1.36e-11   1.53e-11   1.66e-11   1.75e-11   1.83e-11   1.90e-11   1.95e-11    
1   1   3   2    5.94e-13   3.99e-12   7.26e-12   9.63e-12   1.13e-11   1.26e-11   1.36e-11   1.43e-11   1.49e-11   1.55e-11    
1   1   3   3    1.64e-13   2.62e-12   6.37e-12   9.76e-12   1.24e-11   1.45e-11   1.61e-11   1.74e-11   1.83e-11   1.91e-11    
1   1   3   4    7.79e-15   3.90e-13   1.40e-12   2.56e-12   3.60e-12   4.43e-12   5.08e-12   5.57e-12   5.94e-12   6.21e-12    
1   1   3   5    4.61e-16   9.18e-14   5.15e-13   1.18e-12   1.91e-12   2.59e-12   3.19e-12   3.70e-12   4.14e-12   4.51e-12    
1   1   3   6    1.05e-17   1.08e-14   1.07e-13   3.31e-13   6.41e-13   9.85e-13   1.33e-12   1.65e-12   1.94e-12   2.21e-12    
1   1   3   7    1.43e-19   1.12e-15   2.16e-14   9.27e-14   2.18e-13   3.80e-13   5.60e-13   7.45e-13   9.24e-13   1.09e-12    
1   1   3   8    1.44e-21   9.98e-17   4.02e-15   2.51e-14   7.46e-14   1.53e-13   2.56e-13   3.74e-13   5.02e-13   6.35e-13    
1   1   4   0    7.06e-14   6.29e-13   1.25e-12   1.73e-12   2.05e-12   2.27e-12   2.42e-12   2.52e-12   2.58e-12   2.62e-12    
1   1   4   1    9.49e-14   1.12e-12   2.46e-12   3.56e-12   4.38e-12   4.98e-12   5.44e-12   5.79e-12   6.07e-12   6.30e-12    
1   1   4   2    3.81e-14   8.01e-13   2.09e-12   3.26e-12   4.14e-12   4.76e-12   5.19e-12   5.49e-12   5.68e-12   5.81e-12    
1   1   4   3    7.79e-15   3.90e-13   1.40e-12   2.56e-12   3.60e-12   4.43e-12   5.08e-12   5.57e-12   5.94e-12   6.21e-12    
1   1   4   4    9.68e-16   1.49e-13   7.81e-13   1.74e-12   2.75e-12   3.68e-12   4.47e-12   5.12e-12   5.65e-12   6.07e-12    
1   1   4   5    3.57e-17   2.27e-14   1.91e-13   5.42e-13   9.95e-13   1.47e-12   1.92e-12   2.33e-12   2.68e-12   2.99e-12    
1   1   4   6    9.51e-19   3.14e-15   4.65e-14   1.77e-13   3.90e-13   6.55e-13   9.41e-13   1.23e-12   1.50e-12   1.76e-12    
1   1   4   7    1.58e-20   3.81e-16   1.09e-14   5.76e-14   1.54e-13   2.94e-13   4.63e-13   6.46e-13   8.32e-13   1.01e-12    
1   1   5   0    3.28e-15   1.13e-13   3.56e-13   6.19e-13   8.52e-13   1.05e-12   1.20e-12   1.33e-12   1.44e-12   1.53e-12    
1   1   5   1    5.69e-15   2.80e-13   9.87e-13   1.80e-12   2.53e-12   3.14e-12   3.63e-12   4.01e-12   4.32e-12   4.57e-12    
1   1   5   2    1.50e-15   1.31e-13   5.71e-13   1.17e-12   1.79e-12   2.34e-12   2.82e-12   3.23e-12   3.57e-12   3.86e-12    
1   1   5   3    4.61e-16   9.18e-14   5.15e-13   1.18e-12   1.91e-12   2.59e-12   3.19e-12   3.70e-12   4.14e-12   4.51e-12    
1   1   5   4    3.57e-17   2.27e-14   1.91e-13   5.42e-13   9.95e-13   1.47e-12   1.92e-12   2.33e-12   2.68e-12   2.99e-12    
1   1   5   5    3.85e-18   9.51e-15   1.24e-13   4.34e-13   9.02e-13   1.45e-12   2.02e-12   2.57e-12   3.08e-12   3.54e-12    
1   1   5   6    6.56e-20   8.11e-16   1.82e-14   8.41e-14   2.08e-13   3.75e-13   5.67e-13   7.69e-13   9.69e-13   1.16e-12    
1   1   6   0    4.84e-17   9.38e-15   5.05e-14   1.12e-13   1.76e-13   2.34e-13   2.84e-13   3.25e-13   3.59e-13   3.87e-13    
1   1   6   1    9.63e-17   2.54e-14   1.60e-13   3.98e-13   6.79e-13   9.63e-13   1.23e-12   1.47e-12   1.69e-12   1.88e-12    
1   1   6   2    3.61e-17   1.57e-14   1.15e-13   3.02e-13   5.33e-13   7.71e-13   9.96e-13   1.20e-12   1.38e-12   1.55e-12    
1   1   6   3    1.05e-17   1.08e-14   1.07e-13   3.31e-13   6.41e-13   9.85e-13   1.33e-12   1.65e-12   1.94e-12   2.21e-12    
1   1   6   4    9.51e-19   3.14e-15   4.65e-14   1.77e-13   3.90e-13   6.55e-13   9.41e-13   1.23e-12   1.50e-12   1.76e-12    
1   1   6   5    6.56e-20   8.11e-16   1.82e-14   8.41e-14   2.08e-13   3.75e-13   5.67e-13   7.69e-13   9.69e-13   1.16e-12    
1   1   6   6    2.86e-21   1.94e-16   7.77e-15   4.86e-14   1.44e-13   2.97e-13   4.93e-13   7.19e-13   9.61e-13   1.21e-12    
1   1   7   0    9.14e-19   1.21e-15   1.26e-14   3.93e-14   7.63e-14   1.17e-13   1.59e-13   1.98e-13   2.34e-13   2.67e-13    
1   1   7   1    1.88e-18   3.45e-15   4.13e-14   1.41e-13   2.91e-13   4.70e-13   6.60e-13   8.49e-13   1.03e-12   1.20e-12    
1   1   7   2    5.81e-19   1.85e-15   2.64e-14   9.77e-14   2.11e-13   3.48e-13   4.96e-13   6.42e-13   7.84e-13   9.16e-13    
1   1   7   3    1.43e-19   1.12e-15   2.16e-14   9.27e-14   2.18e-13   3.80e-13   5.60e-13   7.45e-13   9.24e-13   1.09e-12    
1   1   7   4    1.58e-20   3.81e-16   1.09e-14   5.76e-14   1.54e-13   2.94e-13   4.63e-13   6.46e-13   8.32e-13   1.01e-12    
1   1   8   0    7.30e-21   8.03e-17   1.66e-15   7.26e-15   1.71e-14   2.99e-14   4.41e-14   5.88e-14   7.33e-14   8.72e-14    
1   1   8   1    1.67e-20   2.96e-16   7.69e-15   3.88e-14   1.02e-13   1.92e-13   2.99e-13   4.16e-13   5.36e-13   6.54e-13    
1   1   8   2    5.69e-21   1.71e-16   5.15e-15   2.75e-14   7.39e-14   1.41e-13   2.22e-13   3.10e-13   4.00e-13   4.90e-13    
1   1   8   3    1.44e-21   9.98e-17   4.02e-15   2.51e-14   7.46e-14   1.53e-13   2.56e-13   3.74e-13   5.02e-13   6.35e-13    
1   2   0   0    1.72e-12   1.92e-12   1.97e-12   1.98e-12   1.99e-12   1.99e-12   2.00e-12   2.01e-12   2.02e-12   2.03e-12    
1   2   0   1    9.59e-12   9.26e-12   8.94e-12   8.76e-12   8.67e-12   8.67e-12   8.72e-12   8.81e-12   8.93e-12   9.06e-12    
1   2   0   2    1.79e-11   1.88e-11   1.98e-11   2.09e-11   2.20e-11   2.29e-11   2.38e-11   2.45e-11   2.52e-11   2.58e-11    
1   2   0   3    5.21e-12   8.37e-12   9.45e-12   9.91e-12   1.01e-11   1.03e-11   1.04e-11   1.05e-11   1.06e-11   1.07e-11    
1   2   0   4    2.81e-13   1.46e-12   2.45e-12   3.12e-12   3.57e-12   3.89e-12   4.12e-12   4.29e-12   4.43e-12   4.54e-12    
1   2   0   5    8.14e-15   1.68e-13   4.47e-13   7.12e-13   9.25e-13   1.09e-12   1.21e-12   1.29e-12   1.36e-12   1.40e-12    
1   2   0   6    2.25e-16   2.48e-14   1.15e-13   2.39e-13   3.66e-13   4.79e-13   5.77e-13   6.59e-13   7.28e-13   7.87e-13    
1   2   0   7    2.71e-18   1.97e-15   1.71e-14   4.89e-14   9.04e-14   1.35e-13   1.77e-13   2.17e-13   2.53e-13   2.85e-13    
1   2   0   8    1.69e-20   1.26e-16   2.41e-15   1.03e-14   2.44e-14   4.30e-14   6.41e-14   8.62e-14   1.08e-13   1.30e-13    
1   2   1   0    1.10e-11   1.01e-11   9.47e-12   9.19e-12   9.10e-12   9.13e-12   9.23e-12   9.37e-12   9.54e-12   9.71e-12    
1   2   1   1    2.73e-11   2.60e-11   2.50e-11   2.46e-11   2.45e-11   2.46e-11   2.49e-11   2.52e-11   2.56e-11   2.61e-11    
1   2   1   3    5.82e-12   1.29e-11   1.61e-11   1.78e-11   1.89e-11   1.96e-11   2.03e-11   2.09e-11   2.15e-11   2.20e-11    
1   2   1   4    4.92e-13   3.34e-12   6.14e-12   8.20e-12   9.68e-12   1.08e-11   1.16e-11   1.22e-11   1.28e-11   1.32e-11    
1   2   1   5    1.22e-14   3.54e-13   1.07e-12   1.84e-12   2.52e-12   3.09e-12   3.55e-12   3.92e-12   4.22e-12   4.47e-12    
1   2   1   6    3.70e-16   5.40e-14   2.79e-13   6.26e-13   1.01e-12   1.37e-12   1.70e-12   1.99e-12   2.24e-12   2.45e-12    
1   2   1   7    4.06e-18   4.84e-15   5.28e-14   1.75e-13   3.57e-13   5.71e-13   7.95e-13   1.02e-12   1.22e-12   1.42e-12    
1   2   1   8    4.71e-20   5.14e-16   1.14e-14   5.28e-14   1.31e-13   2.39e-13   3.66e-13   5.00e-13   6.37e-13   7.71e-13    
1   2   2   0    1.64e-11   1.55e-11   1.48e-11   1.43e-11   1.40e-11   1.38e-11   1.37e-11   1.36e-11   1.35e-11   1.34e-11    
1   2   2   2    1.42e-11   2.41e-11   2.87e-11   3.17e-11   3.42e-11   3.63e-11   3.82e-11   3.99e-11   4.15e-11   4.29e-11    
1   2   2   3    2.29e-12   8.62e-12   1.29e-11   1.56e-11   1.74e-11   1.88e-11   1.99e-11   2.08e-11   2.17e-11   2.24e-11    
1   2   2   4    1.58e-13   1.95e-12   4.34e-12   6.30e-12   7.76e-12   8.82e-12   9.60e-12   1.02e-11   1.06e-11   1.10e-11    
1   2   2   5    5.53e-15   2.73e-13   9.72e-13   1.78e-12   2.52e-12   3.12e-12   3.59e-12   3.96e-12   4.24e-12   4.45e-12    
1   2   2   6    1.35e-16   3.55e-14   2.23e-13   5.47e-13   9.24e-13   1.30e-12   1.64e-12   1.94e-12   2.20e-12   2.43e-12    
1   2   2   7    2.59e-18   4.71e-15   5.58e-14   1.87e-13   3.79e-13   5.98e-13   8.21e-13   1.03e-12   1.23e-12   1.40e-12    
1   2   2   8    2.33e-20   4.16e-16   1.06e-14   5.16e-14   1.31e-13   2.39e-13   3.63e-13   4.92e-13   6.20e-13   7.41e-13    
1   2   3   0    4.80e-12   8.16e-12   9.60e-12   1.05e-11   1.11e-11   1.17e-11   1.22e-11   1.26e-11   1.30e-11   1.34e-11    
1   2   3   1    5.83e-12   1.31e-11   1.65e-11   1.83e-11   1.94e-11   2.01e-11   2.07e-11   2.12e-11   2.16e-11   2.20e-11    
1   2   3   2    2.24e-12   8.88e-12   1.33e-11   1.59e-11   1.75e-11   1.85e-11   1.93e-11   1.99e-11   2.04e-11   2.09e-11    
1   2   3   3    3.17e-13   2.88e-12   5.80e-12   8.05e-12   9.67e-12   1.08e-11   1.17e-11   1.23e-11   1.28e-11   1.33e-11    
1   2   3   4    3.65e-14   1.08e-12   3.20e-12   5.37e-12   7.19e-12   8.63e-12   9.75e-12   1.06e-11   1.13e-11   1.19e-11    
1   2   3   5    1.18e-15   1.40e-13   6.70e-13   1.42e-12   2.18e-12   2.85e-12   3.40e-12   3.85e-12   4.21e-12   4.50e-12    
1   2   3   6    4.88e-17   3.04e-14   2.51e-13   6.98e-13   1.26e-12   1.83e-12   2.37e-12   2.85e-12   3.27e-12   3.63e-12    
1   2   3   7    6.01e-19   2.54e-15   3.99e-14   1.55e-13   3.45e-13   5.82e-13   8.40e-13   1.10e-12   1.35e-12   1.59e-12    
1   2   3   8    3.92e-21   1.58e-16   5.28e-15   3.00e-14   8.39e-14   1.65e-13   2.66e-13   3.79e-13   4.96e-13   6.13e-13    
1   2   4   0    2.12e-13   1.05e-12   1.73e-12   2.18e-12   2.48e-12   2.69e-12   2.83e-12   2.94e-12   3.02e-12   3.09e-12    
1   2   4   1    3.58e-13   2.43e-12   4.39e-12   5.70e-12   6.53e-12   7.06e-12   7.41e-12   7.64e-12   7.81e-12   7.94e-12    
1   2   4   2    1.42e-13   1.71e-12   3.72e-12   5.30e-12   6.41e-12   7.19e-12   7.74e-12   8.15e-12   8.45e-12   8.68e-12    
1   2   4   3    2.85e-14   7.49e-13   2.10e-12   3.39e-12   4.40e-12   5.14e-12   5.67e-12   6.05e-12   6.31e-12   6.50e-12    
1   2   4   4    2.29e-15   1.97e-13   8.42e-13   1.70e-12   2.53e-12   3.26e-12   3.86e-12   4.34e-12   4.72e-12   5.02e-12    
1   2   4   5    1.18e-16   4.12e-14   2.86e-13   7.42e-13   1.29e-12   1.85e-12   2.37e-12   2.83e-12   3.23e-12   3.57e-12    
1   2   4   6    3.63e-18   7.05e-15   8.63e-14   2.95e-13   6.04e-13   9.61e-13   1.32e-12   1.67e-12   1.98e-12   2.27e-12    
1   2   4   7    6.33e-20   8.19e-16   1.91e-14   9.17e-14   2.33e-13   4.31e-13   6.65e-13   9.16e-13   1.17e-12   1.42e-12    
1   2   5   0    8.90e-15   1.85e-13   4.91e-13   7.83e-13   1.02e-12   1.21e-12   1.36e-12   1.48e-12   1.58e-12   1.67e-12    
1   2   5   1    1.67e-14   4.38e-13   1.26e-12   2.10e-12   2.80e-12   3.34e-12   3.76e-12   4.08e-12   4.32e-12   4.51e-12    
1   2   5   2    8.22e-15   3.97e-13   1.39e-12   2.53e-12   3.56e-12   4.42e-12   5.12e-12   5.69e-12   6.16e-12   6.55e-12    
1   2   5   3    1.31e-15   1.51e-13   7.27e-13   1.57e-12   2.47e-12   3.30e-12   4.03e-12   4.65e-12   5.17e-12   5.61e-12    
1   2   5   4    1.38e-16   4.80e-14   3.22e-13   8.04e-13   1.36e-12   1.91e-12   2.40e-12   2.84e-12   3.22e-12   3.55e-12    
1   2   5   5    6.69e-18   8.97e-15   9.50e-14   3.01e-13   5.89e-13   9.11e-13   1.23e-12   1.53e-12   1.81e-12   2.06e-12    
1   2   5   6    2.34e-19   1.81e-15   3.52e-14   1.52e-13   3.60e-13   6.32e-13   9.39e-13   1.26e-12   1.57e-12   1.86e-12    
1   2   6   0    1.86e-16   2.10e-14   9.87e-14   2.09e-13   3.23e-13   4.28e-13   5.19e-13   5.98e-13   6.64e-13   7.21e-13    
1   2   6   1    2.78e-16   3.94e-14   1.95e-13   4.20e-13   6.50e-13   8.55e-13   1.03e-12   1.17e-12   1.29e-12   1.38e-12    
1   2   6   2    1.82e-16   4.77e-14   3.00e-13   7.39e-13   1.25e-12   1.75e-12   2.21e-12   2.61e-12   2.96e-12   3.26e-12    
1   2   6   3    2.93e-17   1.76e-14   1.46e-13   4.12e-13   7.61e-13   1.14e-12   1.50e-12   1.84e-12   2.14e-12   2.41e-12    
1   2   6   4    3.17e-18   5.74e-15   6.90e-14   2.36e-13   4.87e-13   7.84e-13   1.09e-12   1.39e-12   1.68e-12   1.94e-12    
1   2   6   5    1.84e-19   1.31e-15   2.46e-14   1.05e-13   2.48e-13   4.39e-13   6.57e-13   8.86e-13   1.12e-12   1.34e-12    
1   2   6   6    5.75e-21   2.16e-16   7.00e-15   3.90e-14   1.08e-13   2.10e-13   3.35e-13   4.74e-13   6.19e-13   7.63e-13    
1   2   7   0    4.01e-18   3.07e-15   2.67e-14   7.60e-14   1.39e-13   2.06e-13   2.69e-13   3.27e-13   3.78e-13   4.22e-13    
1   2   7   1    4.67e-18   4.67e-15   4.45e-14   1.33e-13   2.51e-13   3.78e-13   5.02e-13   6.15e-13   7.17e-13   8.07e-13    
1   2   7   2    2.55e-18   4.86e-15   5.91e-14   2.02e-13   4.17e-13   6.70e-13   9.34e-13   1.19e-12   1.44e-12   1.66e-12    
1   2   7   3    5.64e-19   2.35e-15   3.69e-14   1.44e-13   3.21e-13   5.43e-13   7.84e-13   1.03e-12   1.26e-12   1.48e-12    
1   2   7   4    6.86e-20   9.19e-16   2.13e-14   1.00e-13   2.50e-13   4.52e-13   6.86e-13   9.30e-13   1.17e-12   1.41e-12    
1   2   8   0    2.59e-20   1.97e-16   3.80e-15   1.65e-14   3.92e-14   6.94e-14   1.04e-13   1.40e-13   1.75e-13   2.09e-13    
1   2   8   1    3.42e-20   3.33e-16   6.76e-15   2.94e-14   6.93e-14   1.21e-13   1.78e-13   2.36e-13   2.93e-13   3.47e-13    
1   2   8   2    1.78e-20   3.45e-16   9.43e-15   4.89e-14   1.30e-13   2.48e-13   3.90e-13   5.46e-13   7.06e-13   8.64e-13    
1   2   8   3    3.99e-21   1.57e-16   5.28e-15   3.03e-14   8.57e-14   1.70e-13   2.77e-13   3.98e-13   5.25e-13   6.54e-13    
1   3   0   0    7.79e-13   7.65e-13   7.13e-13   6.63e-13   6.20e-13   5.85e-13   5.55e-13   5.30e-13   5.08e-13   4.89e-13    
1   3   0   1    3.54e-12   3.54e-12   3.44e-12   3.35e-12   3.28e-12   3.22e-12   3.18e-12   3.15e-12   3.12e-12   3.09e-12    
1   3   0   2    7.47e-12   7.25e-12   6.93e-12   6.69e-12   6.54e-12   6.45e-12   6.41e-12   6.41e-12   6.43e-12   6.47e-12    
1   3   0   3    1.37e-11   1.56e-11   1.74e-11   1.92e-11   2.08e-11   2.22e-11   2.34e-11   2.45e-11   2.55e-11   2.63e-11    
1   3   0   4    1.76e-12   3.97e-12   5.09e-12   5.67e-12   6.01e-12   6.22e-12   6.37e-12   6.48e-12   6.59e-12   6.68e-12    
1   3   0   5    6.04e-14   5.59e-13   1.16e-12   1.64e-12   2.00e-12   2.27e-12   2.47e-12   2.62e-12   2.75e-12   2.85e-12    
1   3   0   6    1.14e-15   5.70e-14   2.06e-13   3.86e-13   5.55e-13   7.01e-13   8.23e-13   9.22e-13   1.00e-12   1.07e-12    
1   3   0   7    1.39e-17   4.63e-15   3.09e-14   7.79e-14   1.34e-13   1.90e-13   2.43e-13   2.91e-13   3.35e-13   3.74e-13    
1   3   0   8    9.48e-20   3.11e-16   4.54e-15   1.71e-14   3.75e-14   6.30e-14   9.08e-14   1.19e-13   1.47e-13   1.74e-13    
1   3   1   0    3.84e-12   3.61e-12   3.36e-12   3.17e-12   3.04e-12   2.94e-12   2.88e-12   2.83e-12   2.79e-12   2.77e-12    
1   3   1   1    1.20e-11   1.21e-11   1.19e-11   1.16e-11   1.14e-11   1.13e-11   1.12e-11   1.11e-11   1.10e-11   1.10e-11    
1   3   1   2    2.18e-11   2.10e-11   2.00e-11   1.92e-11   1.88e-11   1.85e-11   1.84e-11   1.84e-11   1.84e-11   1.85e-11    
1   3   1   4    2.15e-12   6.51e-12   9.21e-12   1.08e-11   1.19e-11   1.26e-11   1.32e-11   1.36e-11   1.40e-11   1.44e-11    
1   3   1   5    9.83e-14   1.24e-12   2.86e-12   4.29e-12   5.44e-12   6.33e-12   7.05e-12   7.62e-12   8.10e-12   8.49e-12    
1   3   1   6    2.39e-15   1.66e-13   6.76e-13   1.35e-12   2.02e-12   2.62e-12   3.13e-12   3.56e-12   3.92e-12   4.22e-12    
1   3   1   7    2.61e-17   1.24e-14   9.53e-14   2.61e-13   4.73e-13   6.97e-13   9.14e-13   1.12e-12   1.30e-12   1.46e-12    
1   3   1   8    2.48e-19   1.20e-15   2.09e-14   8.74e-14   2.06e-13   3.64e-13   5.44e-13   7.33e-13   9.23e-13   1.11e-12    
1   3   2   0    6.57e-12   6.45e-12   6.13e-12   5.88e-12   5.68e-12   5.54e-12   5.44e-12   5.36e-12   5.31e-12   5.27e-12    
1   3   2   1    2.15e-11   2.13e-11   2.04e-11   1.98e-11   1.93e-11   1.89e-11   1.87e-11   1.86e-11   1.85e-11   1.85e-11    
1   3   2   2    3.86e-11   3.71e-11   3.53e-11   3.40e-11   3.32e-11   3.26e-11   3.23e-11   3.21e-11   3.20e-11   3.20e-11    
1   3   2   3    1.21e-11   2.13e-11   2.56e-11   2.86e-11   3.10e-11   3.32e-11   3.52e-11   3.71e-11   3.89e-11   4.05e-11    
1   3   2   4    8.24e-13   4.23e-12   6.96e-12   8.72e-12   9.87e-12   1.07e-11   1.12e-11   1.17e-11   1.21e-11   1.25e-11    
1   3   2   5    3.63e-14   7.70e-13   2.06e-12   3.31e-12   4.32e-12   5.12e-12   5.74e-12   6.22e-12   6.61e-12   6.92e-12    
1   3   2   6    7.87e-16   8.73e-14   4.09e-13   8.68e-13   1.34e-12   1.77e-12   2.15e-12   2.47e-12   2.73e-12   2.96e-12    
1   3   2   7    9.67e-18   7.79e-15   7.09e-14   2.10e-13   3.96e-13   6.00e-13   8.01e-13   9.91e-13   1.17e-12   1.32e-12    
1   3   2   8    1.22e-19   9.21e-16   1.76e-14   7.53e-14   1.77e-13   3.10e-13   4.58e-13   6.11e-13   7.61e-13   9.04e-13    
1   3   3   0    1.01e-11   9.79e-12   9.38e-12   9.04e-12   8.78e-12   8.56e-12   8.39e-12   8.25e-12   8.13e-12   8.03e-12    
1   3   3   2    1.23e-11   2.09e-11   2.44e-11   2.60e-11   2.69e-11   2.74e-11   2.77e-11   2.79e-11   2.80e-11   2.81e-11    
1   3   3   3    2.16e-12   8.27e-12   1.24e-11   1.49e-11   1.64e-11   1.76e-11   1.84e-11   1.92e-11   1.98e-11   2.05e-11    
1   3   3   4    1.48e-13   1.80e-12   4.01e-12   5.87e-12   7.26e-12   8.28e-12   9.02e-12   9.58e-12   9.99e-12   1.03e-11    
1   3   3   5    9.07e-15   4.55e-13   1.61e-12   2.94e-12   4.13e-12   5.11e-12   5.89e-12   6.51e-12   7.00e-12   7.40e-12    
1   3   3   6    1.97e-16   5.31e-14   3.37e-13   8.32e-13   1.41e-12   1.98e-12   2.51e-12   2.98e-12   3.38e-12   3.73e-12    
1   3   3   7    2.68e-18   5.32e-15   6.56e-14   2.25e-13   4.65e-13   7.44e-13   1.03e-12   1.31e-12   1.57e-12   1.80e-12    
1   3   3   8    2.27e-20   3.90e-16   9.90e-15   4.92e-14   1.28e-13   2.41e-13   3.78e-13   5.30e-13   6.89e-13   8.50e-13    
1   3   4   0    1.55e-12   3.24e-12   3.88e-12   4.07e-12   4.09e-12   4.05e-12   3.99e-12   3.92e-12   3.86e-12   3.80e-12    
1   3   4   1    2.07e-12   5.91e-12   7.86e-12   8.77e-12   9.21e-12   9.43e-12   9.54e-12   9.62e-12   9.67e-12   9.71e-12    
1   3   4   2    8.21e-13   4.28e-12   6.99e-12   8.62e-12   9.57e-12   1.01e-11   1.05e-11   1.08e-11   1.10e-11   1.12e-11    
1   3   4   3    1.57e-13   1.93e-12   4.30e-12   6.22e-12   7.62e-12   8.61e-12   9.32e-12   9.83e-12   1.02e-11   1.05e-11    
1   3   4   4    1.19e-14   4.28e-13   1.37e-12   2.40e-12   3.31e-12   4.06e-12   4.66e-12   5.13e-12   5.50e-12   5.80e-12    
1   3   4   5    6.27e-16   9.24e-14   4.77e-13   1.06e-12   1.69e-12   2.28e-12   2.79e-12   3.22e-12   3.58e-12   3.89e-12    
1   3   4   6    1.62e-17   1.34e-14   1.25e-13   3.77e-13   7.22e-13   1.10e-12   1.48e-12   1.84e-12   2.17e-12   2.47e-12    
1   3   4   7    3.03e-19   1.69e-15   2.93e-14   1.19e-13   2.72e-13   4.67e-13   6.79e-13   8.94e-13   1.10e-12   1.30e-12    
1   3   5   0    4.52e-14   3.90e-13   7.58e-13   1.03e-12   1.21e-12   1.34e-12   1.43e-12   1.50e-12   1.55e-12   1.59e-12    
1   3   5   1    8.52e-14   1.08e-12   2.42e-12   3.55e-12   4.40e-12   5.04e-12   5.53e-12   5.90e-12   6.20e-12   6.44e-12    
1   3   5   2    3.83e-14   8.15e-13   2.18e-12   3.47e-12   4.51e-12   5.31e-12   5.92e-12   6.39e-12   6.75e-12   7.04e-12    
1   3   5   3    8.62e-15   4.36e-13   1.56e-12   2.89e-12   4.10e-12   5.12e-12   5.96e-12   6.65e-12   7.22e-12   7.68e-12    
1   3   5   4    7.66e-16   1.18e-13   6.22e-13   1.40e-12   2.24e-12   3.03e-12   3.73e-12   4.34e-12   4.86e-12   5.29e-12    
1   3   5   5    3.85e-17   2.41e-14   2.00e-13   5.62e-13   1.03e-12   1.51e-12   1.98e-12   2.40e-12   2.78e-12   3.12e-12    
1   3   5   6    9.83e-19   3.08e-15   4.39e-14   1.62e-13   3.51e-13   5.80e-13   8.24e-13   1.07e-12   1.30e-12   1.52e-12    
1   3   6   0    9.34e-16   4.68e-14   1.63e-13   2.91e-13   4.00e-13   4.85e-13   5.49e-13   5.97e-13   6.33e-13   6.59e-13    
1   3   6   1    2.04e-15   1.31e-13   5.07e-13   9.75e-13   1.42e-12   1.80e-12   2.11e-12   2.37e-12   2.57e-12   2.73e-12    
1   3   6   2    6.53e-16   7.41e-14   3.48e-13   7.38e-13   1.14e-12   1.50e-12   1.81e-12   2.08e-12   2.29e-12   2.47e-12    
1   3   6   3    2.16e-16   5.98e-14   3.85e-13   9.60e-13   1.64e-12   2.31e-12   2.94e-12   3.48e-12   3.96e-12   4.36e-12    
1   3   6   4    1.84e-17   1.48e-14   1.36e-13   4.06e-13   7.76e-13   1.18e-12   1.59e-12   1.98e-12   2.33e-12   2.64e-12    
1   3   6   5    9.35e-19   3.04e-15   4.48e-14   1.71e-13   3.79e-13   6.42e-13   9.31e-13   1.23e-12   1.51e-12   1.79e-12    
1   3   6   6    3.04e-20   5.20e-16   1.34e-14   6.74e-14   1.77e-13   3.36e-13   5.28e-13   7.40e-13   9.60e-13   1.18e-12    
1   3   7   0    1.55e-17   5.25e-15   3.48e-14   8.61e-14   1.44e-13   2.00e-13   2.49e-13   2.91e-13   3.25e-13   3.53e-13    
1   3   7   1    2.99e-17   1.32e-14   9.71e-14   2.56e-13   4.50e-13   6.46e-13   8.28e-13   9.90e-13   1.13e-12   1.25e-12    
1   3   7   2    1.10e-17   8.92e-15   8.06e-14   2.36e-13   4.43e-13   6.66e-13   8.83e-13   1.08e-12   1.27e-12   1.43e-12    
1   3   7   3    3.42e-18   6.80e-15   8.45e-14   2.92e-13   6.06e-13   9.77e-13   1.36e-12   1.74e-12   2.09e-12   2.42e-12    
1   3   7   4    3.91e-19   2.24e-15   3.94e-14   1.62e-13   3.72e-13   6.41e-13   9.38e-13   1.24e-12   1.53e-12   1.81e-12    
1   3   8   0    1.32e-19   4.09e-16   5.66e-15   2.02e-14   4.23e-14   6.80e-14   9.43e-14   1.19e-13   1.42e-13   1.63e-13    
1   3   8   1    2.57e-19   1.05e-15   1.64e-14   6.30e-14   1.40e-13   2.35e-13   3.39e-13   4.44e-13   5.46e-13   6.42e-13    
1   3   8   2    9.32e-20   6.85e-16   1.30e-14   5.54e-14   1.31e-13   2.29e-13   3.40e-13   4.55e-13   5.68e-13   6.76e-13    
1   3   8   3    2.22e-20   4.01e-16   1.06e-14   5.39e-14   1.43e-13   2.72e-13   4.30e-13   6.04e-13   7.86e-13   9.69e-13    
1   4   0   0    3.27e-13   3.27e-13   3.25e-13   3.22e-13   3.18e-13   3.15e-13   3.12e-13   3.09e-13   3.07e-13   3.05e-13    
1   4   0   1    1.40e-12   1.41e-12   1.36e-12   1.29e-12   1.22e-12   1.16e-12   1.10e-12   1.05e-12   1.01e-12   9.65e-13    
1   4   0   2    3.06e-12   3.11e-12   3.05e-12   2.97e-12   2.90e-12   2.84e-12   2.79e-12   2.75e-12   2.72e-12   2.69e-12    
1   4   0   3    6.20e-12   6.10e-12   5.85e-12   5.61e-12   5.40e-12   5.24e-12   5.12e-12   5.03e-12   4.98e-12   4.94e-12    
1   4   0   4    1.23e-11   1.48e-11   1.73e-11   1.95e-11   2.16e-11   2.34e-11   2.50e-11   2.64e-11   2.76e-11   2.87e-11    
1   4   0   5    7.94e-13   2.42e-12   3.44e-12   4.03e-12   4.39e-12   4.62e-12   4.78e-12   4.89e-12   4.98e-12   5.06e-12    
1   4   0   6    1.34e-14   2.24e-13   5.64e-13   8.82e-13   1.14e-12   1.35e-12   1.52e-12   1.65e-12   1.76e-12   1.85e-12    
1   4   0   7    1.58e-16   1.88e-14   9.35e-14   2.07e-13   3.31e-13   4.50e-13   5.57e-13   6.51e-13   7.33e-13   8.02e-13    
1   4   0   8    1.05e-18   1.14e-15   1.16e-14   3.64e-14   7.12e-14   1.10e-13   1.49e-13   1.86e-13   2.21e-13   2.52e-13    
1   4   1   0    2.45e-12   2.38e-12   2.25e-12   2.13e-12   2.03e-12   1.94e-12   1.87e-12   1.81e-12   1.76e-12   1.71e-12    
1   4   1   1    4.56e-12   4.51e-12   4.31e-12   4.12e-12   3.95e-12   3.81e-12   3.69e-12   3.60e-12   3.52e-12   3.45e-12    
1   4   1   2    1.31e-11   1.28e-11   1.24e-11   1.20e-11   1.17e-11   1.14e-11   1.12e-11   1.10e-11   1.09e-11   1.08e-11    
1   4   1   3    1.52e-11   1.53e-11   1.50e-11   1.46e-11   1.44e-11   1.42e-11   1.41e-11   1.40e-11   1.39e-11   1.39e-11     
1   4   1   5    8.34e-13   3.54e-12   5.69e-12   7.17e-12   8.18e-12   8.91e-12   9.46e-12   9.90e-12   1.03e-11   1.06e-11    
1   4   1   6    2.44e-14   5.35e-13   1.49e-12   2.47e-12   3.32e-12   4.03e-12   4.63e-12   5.12e-12   5.53e-12   5.89e-12    
1   4   1   7    3.31e-16   5.51e-14   3.11e-13   7.38e-13   1.24e-12   1.74e-12   2.21e-12   2.63e-12   3.01e-12   3.34e-12    
1   4   1   8    1.93e-18   3.04e-15   3.61e-14   1.23e-13   2.56e-13   4.12e-13   5.76e-13   7.38e-13   8.91e-13   1.03e-12    
1   4   2   0    2.85e-12   2.85e-12   2.75e-12   2.64e-12   2.54e-12   2.45e-12   2.37e-12   2.31e-12   2.26e-12   2.22e-12    
1   4   2   1    9.52e-12   9.37e-12   8.86e-12   8.34e-12   7.87e-12   7.48e-12   7.16e-12   6.89e-12   6.67e-12   6.49e-12    
1   4   2   2    1.58e-11   1.54e-11   1.48e-11   1.42e-11   1.38e-11   1.35e-11   1.33e-11   1.32e-11   1.31e-11   1.31e-11    
1   4   2   3    2.88e-11   2.89e-11   2.79e-11   2.70e-11   2.62e-11   2.55e-11   2.50e-11   2.46e-11   2.42e-11   2.40e-11    
1   4   2   4    9.45e-12   1.78e-11   2.27e-11   2.64e-11   2.95e-11   3.23e-11   3.49e-11   3.73e-11   3.96e-11   4.16e-11    
1   4   2   5    3.57e-13   2.60e-12   4.88e-12   6.53e-12   7.65e-12   8.42e-12   8.96e-12   9.36e-12   9.67e-12   9.92e-12    
1   4   2   6    9.52e-15   3.66e-13   1.20e-12   2.13e-12   2.96e-12   3.65e-12   4.20e-12   4.65e-12   5.01e-12   5.31e-12    
1   4   2   7    1.42e-16   3.76e-14   2.37e-13   5.83e-13   9.86e-13   1.39e-12   1.75e-12   2.08e-12   2.36e-12   2.61e-12    
1   4   2   8    9.95e-19   2.48e-15   3.30e-14   1.18e-13   2.49e-13   4.04e-13   5.65e-13   7.23e-13   8.71e-13   1.01e-12    
1   4   3   0    4.77e-12   4.69e-12   4.48e-12   4.30e-12   4.16e-12   4.07e-12   4.00e-12   3.95e-12   3.92e-12   3.90e-12    
1   4   3   1    1.46e-11   1.39e-11   1.28e-11   1.18e-11   1.11e-11   1.06e-11   1.02e-11   9.86e-12   9.61e-12   9.42e-12    
1   4   3   2    2.64e-11   2.57e-11   2.51e-11   2.49e-11   2.51e-11   2.55e-11   2.60e-11   2.66e-11   2.72e-11   2.77e-11    
1   4   3   3    1.71e-11   2.15e-11   2.24e-11   2.25e-11   2.23e-11   2.21e-11   2.19e-11   2.16e-11   2.15e-11   2.13e-11    
1   4   3   4    1.61e-12   6.59e-12   1.04e-11   1.29e-11   1.47e-11   1.60e-11   1.72e-11   1.81e-11   1.90e-11   1.98e-11    
1   4   3   5    7.04e-14   1.12e-12   2.71e-12   4.15e-12   5.27e-12   6.12e-12   6.77e-12   7.26e-12   7.64e-12   7.93e-12    
1   4   3   6    2.13e-15   1.81e-13   7.69e-13   1.54e-12   2.30e-12   2.97e-12   3.54e-12   4.02e-12   4.42e-12   4.76e-12    
1   4   3   7    3.09e-17   1.84e-14   1.53e-13   4.37e-13   8.12e-13   1.22e-12   1.63e-12   2.01e-12   2.37e-12   2.70e-12    
1   4   3   8    1.95e-19   1.11e-15   1.95e-14   8.03e-14   1.86e-13   3.23e-13   4.78e-13   6.38e-13   7.96e-13   9.48e-13    
1   4   4   0    5.56e-12   5.23e-12   4.87e-12   4.58e-12   4.35e-12   4.17e-12   4.03e-12   3.91e-12   3.82e-12   3.74e-12    
1   4   4   2    8.52e-12   1.44e-11   1.65e-11   1.74e-11   1.78e-11   1.80e-11   1.81e-11   1.81e-11   1.82e-11   1.81e-11    
1   4   4   3    1.49e-12   5.80e-12   8.65e-12   1.02e-11   1.10e-11   1.14e-11   1.16e-11   1.16e-11   1.17e-11   1.17e-11    
1   4   4   4    1.33e-13   1.67e-12   3.83e-12   5.70e-12   7.13e-12   8.20e-12   8.99e-12   9.60e-12   1.01e-11   1.04e-11    
1   4   4   5    5.87e-15   2.87e-13   1.03e-12   1.92e-12   2.76e-12   3.48e-12   4.08e-12   4.57e-12   4.96e-12   5.27e-12    
1   4   4   6    1.90e-16   5.27e-14   3.42e-13   8.57e-13   1.47e-12   2.07e-12   2.62e-12   3.11e-12   3.53e-12   3.88e-12    
1   4   4   7    3.29e-18   6.09e-15   7.41e-14   2.56e-13   5.37e-13   8.73e-13   1.23e-12   1.59e-12   1.92e-12   2.24e-12    
1   4   5   0    5.38e-13   1.53e-12   2.05e-12   2.32e-12   2.47e-12   2.55e-12   2.60e-12   2.64e-12   2.67e-12   2.70e-12    
1   4   5   1    6.34e-13   2.46e-12   3.71e-12   4.46e-12   4.92e-12   5.21e-12   5.40e-12   5.53e-12   5.61e-12   5.67e-12    
1   4   5   2    3.50e-13   2.44e-12   4.48e-12   5.95e-12   6.97e-12   7.71e-12   8.27e-12   8.72e-12   9.10e-12   9.42e-12    
1   4   5   3    6.40e-14   1.03e-12   2.53e-12   3.92e-12   5.05e-12   5.94e-12   6.64e-12   7.19e-12   7.63e-12   7.98e-12    
1   4   5   4    7.77e-15   3.92e-13   1.40e-12   2.57e-12   3.64e-12   4.52e-12   5.24e-12   5.82e-12   6.29e-12   6.67e-12    
1   4   5   5    3.55e-16   6.99e-14   3.95e-13   9.20e-13   1.50e-12   2.06e-12   2.57e-12   3.01e-12   3.39e-12   3.72e-12    
1   4   5   6    1.08e-17   1.20e-14   1.23e-13   3.85e-13   7.53e-13   1.16e-12   1.57e-12   1.96e-12   2.30e-12   2.62e-12    
1   4   6   0    1.28e-14   1.96e-13   4.60e-13   6.82e-13   8.44e-13   9.57e-13   1.03e-12   1.09e-12   1.12e-12   1.14e-12    
1   4   6   1    1.57e-14   3.28e-13   8.69e-13   1.38e-12   1.78e-12   2.09e-12   2.31e-12   2.47e-12   2.59e-12   2.68e-12    
1   4   6   2    9.68e-15   3.62e-13   1.17e-12   2.03e-12   2.78e-12   3.39e-12   3.86e-12   4.22e-12   4.50e-12   4.72e-12    
1   4   6   3    1.25e-15   1.05e-13   4.44e-13   9.01e-13   1.36e-12   1.78e-12   2.15e-12   2.46e-12   2.73e-12   2.95e-12    
1   4   6   4    1.75e-16   4.81e-14   3.12e-13   7.86e-13   1.36e-12   1.95e-12   2.50e-12   3.00e-12   3.45e-12   3.85e-12    
1   4   6   5    9.51e-18   9.55e-15   9.20e-14   2.79e-13   5.35e-13   8.18e-13   1.10e-12   1.37e-12   1.62e-12   1.84e-12    
1   4   6   6    2.50e-19   1.42e-15   2.53e-14   1.06e-13   2.49e-13   4.37e-13   6.51e-13   8.76e-13   1.10e-12   1.32e-12    
1   4   7   0    1.47e-16   1.59e-14   7.14e-14   1.46e-13   2.18e-13   2.80e-13   3.32e-13   3.74e-13   4.09e-13   4.37e-13    
1   4   7   1    2.35e-16   3.46e-14   1.76e-13   3.87e-13   6.09e-13   8.12e-13   9.86e-13   1.13e-12   1.25e-12   1.35e-12    
1   4   7   2    1.12e-16   2.98e-14   1.87e-13   4.57e-13   7.68e-13   1.07e-12   1.35e-12   1.60e-12   1.81e-12   2.00e-12    
1   4   7   3    2.11e-17   1.22e-14   9.93e-14   2.80e-13   5.19e-13   7.81e-13   1.04e-12   1.29e-12   1.53e-12   1.75e-12    
1   4   7   4    3.49e-18   7.01e-15   8.82e-14   3.09e-13   6.50e-13   1.06e-12   1.49e-12   1.92e-12   2.32e-12   2.70e-12    
1   4   8   0    1.58e-18   1.55e-15   1.47e-14   4.42e-14   8.39e-14   1.27e-13   1.70e-13   2.10e-13   2.47e-13   2.80e-13    
1   4   8   1    1.53e-18   2.10e-15   2.26e-14   7.23e-14   1.43e-13   2.24e-13   3.05e-13   3.83e-13   4.56e-13   5.23e-13    
1   4   8   2    9.93e-19   2.39e-15   3.15e-14   1.13e-13   2.39e-13   3.93e-13   5.56e-13   7.20e-13   8.77e-13   1.03e-12    
1   4   8   3    1.58e-19   8.49e-16   1.47e-14   6.05e-14   1.41e-13   2.48e-13   3.70e-13   4.99e-13   6.30e-13   7.59e-13    
1   5   0   0    1.90e-13   1.74e-13   1.59e-13   1.48e-13   1.39e-13   1.31e-13   1.25e-13   1.19e-13   1.15e-13   1.11e-13    
1   5   0   1    6.37e-13   6.83e-13   6.78e-13   6.58e-13   6.35e-13   6.13e-13   5.94e-13   5.77e-13   5.63e-13   5.51e-13    
1   5   0   2    1.08e-12   1.14e-12   1.12e-12   1.07e-12   1.03e-12   9.90e-13   9.54e-13   9.22e-13   8.94e-13   8.69e-13    
1   5   0   3    2.97e-12   3.03e-12   2.94e-12   2.83e-12   2.72e-12   2.64e-12   2.56e-12   2.50e-12   2.45e-12   2.41e-12    
1   5   0   4    3.84e-12   4.16e-12   4.26e-12   4.27e-12   4.23e-12   4.17e-12   4.12e-12   4.08e-12   4.04e-12   4.02e-12    
1   5   0   5    1.05e-11   1.38e-11   1.68e-11   1.95e-11   2.18e-11   2.40e-11   2.58e-11   2.75e-11   2.90e-11   3.03e-11    
1   5   0   6    3.36e-13   1.43e-12   2.29e-12   2.86e-12   3.24e-12   3.50e-12   3.67e-12   3.80e-12   3.89e-12   3.96e-12    
1   5   0   7    3.26e-15   9.53e-14   2.92e-13   5.06e-13   6.96e-13   8.55e-13   9.86e-13   1.10e-12   1.19e-12   1.26e-12    
1   5   0   8    2.23e-17   6.34e-15   4.19e-14   1.07e-13   1.86e-13   2.68e-13   3.47e-13   4.19e-13   4.84e-13   5.43e-13    
1   5   1   0    9.67e-13   9.45e-13   8.95e-13   8.46e-13   8.03e-13   7.68e-13   7.38e-13   7.12e-13   6.91e-13   6.72e-13    
1   5   1   1    3.57e-12   3.66e-12   3.56e-12   3.40e-12   3.25e-12   3.11e-12   2.99e-12   2.88e-12   2.79e-12   2.70e-12    
1   5   1   2    4.21e-12   4.44e-12   4.45e-12   4.40e-12   4.32e-12   4.24e-12   4.16e-12   4.08e-12   4.01e-12   3.94e-12    
1   5   1   3    9.04e-12   9.49e-12   9.55e-12   9.47e-12   9.36e-12   9.24e-12   9.13e-12   9.03e-12   8.96e-12   8.89e-12    
1   5   1   4    1.08e-11   1.15e-11   1.17e-11   1.17e-11   1.16e-11   1.16e-11   1.15e-11   1.14e-11   1.14e-11   1.14e-11    
1   5   1   6    4.09e-13   2.35e-12   4.24e-12   5.68e-12   6.73e-12   7.51e-12   8.09e-12   8.55e-12   8.91e-12   9.21e-12    
1   5   1   7    5.89e-15   2.22e-13   7.48e-13   1.37e-12   1.97e-12   2.51e-12   2.98e-12   3.39e-12   3.75e-12   4.06e-12    
1   5   1   8    5.27e-17   2.00e-14   1.48e-13   4.06e-13   7.42e-13   1.11e-12   1.48e-12   1.83e-12   2.16e-12   2.47e-12    
1   5   2   0    1.24e-12   1.23e-12   1.19e-12   1.13e-12   1.07e-12   1.01e-12   9.61e-13   9.14e-13   8.73e-13   8.36e-13    
1   5   2   1    5.78e-12   5.50e-12   5.25e-12   5.02e-12   4.79e-12   4.59e-12   4.41e-12   4.25e-12   4.10e-12   3.98e-12    
1   5   2   2    7.45e-12   7.36e-12   7.04e-12   6.68e-12   6.35e-12   6.05e-12   5.78e-12   5.55e-12   5.34e-12   5.17e-12    
1   5   2   3    1.35e-11   1.37e-11   1.33e-11   1.28e-11   1.23e-11   1.19e-11   1.15e-11   1.12e-11   1.10e-11   1.09e-11    
1   5   2   4    2.00e-11   2.03e-11   1.99e-11   1.93e-11   1.88e-11   1.83e-11   1.80e-11   1.77e-11   1.74e-11   1.72e-11    
1   5   2   5    8.23e-12   1.57e-11   2.04e-11   2.43e-11   2.78e-11   3.12e-11   3.44e-11   3.74e-11   4.02e-11   4.28e-11    
1   5   2   6    1.68e-13   1.60e-12   3.33e-12   4.72e-12   5.74e-12   6.49e-12   7.04e-12   7.45e-12   7.78e-12   8.05e-12    
1   5   2   7    2.13e-15   1.49e-13   6.06e-13   1.20e-12   1.78e-12   2.30e-12   2.74e-12   3.11e-12   3.42e-12   3.69e-12    
1   5   2   8    2.06e-17   1.25e-14   1.04e-13   2.97e-13   5.51e-13   8.25e-13   1.10e-12   1.35e-12   1.59e-12   1.81e-12    
1   5   3   0    2.64e-12   2.61e-12   2.45e-12   2.27e-12   2.11e-12   1.98e-12   1.86e-12   1.76e-12   1.67e-12   1.60e-12    
1   5   3   1    7.90e-12   8.26e-12   8.09e-12   7.84e-12   7.58e-12   7.36e-12   7.17e-12   7.00e-12   6.86e-12   6.74e-12    
1   5   3   2    1.15e-11   1.16e-11   1.11e-11   1.06e-11   1.01e-11   9.65e-12   9.29e-12   8.99e-12   8.74e-12   8.52e-12    
1   5   3   3    1.72e-11   1.72e-11   1.67e-11   1.61e-11   1.57e-11   1.54e-11   1.51e-11   1.50e-11   1.49e-11   1.49e-11    
1   5   3   4    3.35e-11   3.45e-11   3.38e-11   3.28e-11   3.17e-11   3.07e-11   2.97e-11   2.89e-11   2.81e-11   2.73e-11    
1   5   3   5    1.38e-12   5.75e-12   9.11e-12   1.14e-11   1.30e-11   1.43e-11   1.54e-11   1.63e-11   1.72e-11   1.80e-11    
1   5   3   6    4.08e-14   8.67e-13   2.31e-12   3.69e-12   4.81e-12   5.68e-12   6.35e-12   6.87e-12   7.29e-12   7.61e-12    
1   5   3   7    5.77e-16   8.47e-14   4.29e-13   9.36e-13   1.47e-12   1.96e-12   2.39e-12   2.76e-12   3.08e-12   3.35e-12    
1   5   3   8    4.61e-18   6.34e-15   6.89e-14   2.24e-13   4.49e-13   7.13e-13   9.90e-13   1.27e-12   1.54e-12   1.79e-12    
1   5   4   0    2.85e-12   2.82e-12   2.64e-12   2.46e-12   2.30e-12   2.16e-12   2.04e-12   1.93e-12   1.85e-12   1.77e-12    
1   5   4   1    8.21e-12   8.01e-12   7.62e-12   7.28e-12   7.00e-12   6.76e-12   6.56e-12   6.39e-12   6.24e-12   6.12e-12    
1   5   4   2    1.61e-11   1.60e-11   1.54e-11   1.48e-11   1.41e-11   1.35e-11   1.30e-11   1.26e-11   1.22e-11   1.18e-11    
1   5   4   3    2.45e-11   2.50e-11   2.45e-11   2.41e-11   2.36e-11   2.32e-11   2.28e-11   2.24e-11   2.21e-11   2.18e-11    
1   5   4   4    2.25e-12   6.78e-12   9.33e-12   1.06e-11   1.12e-11   1.14e-11   1.14e-11   1.14e-11   1.13e-11   1.11e-11    
1   5   4   5    1.12e-13   1.47e-12   3.44e-12   5.18e-12   6.55e-12   7.59e-12   8.40e-12   9.03e-12   9.54e-12   9.95e-12    
1   5   4   6    2.69e-15   1.81e-13   7.31e-13   1.45e-12   2.16e-12   2.80e-12   3.34e-12   3.79e-12   4.16e-12   4.47e-12    
1   5   4   7    5.23e-17   2.41e-14   1.84e-13   5.01e-13   9.02e-13   1.32e-12   1.73e-12   2.10e-12   2.44e-12   2.74e-12    
1   5   5   0    3.10e-12   3.03e-12   2.88e-12   2.76e-12   2.66e-12   2.57e-12   2.50e-12   2.43e-12   2.37e-12   2.32e-12    
1   5   5   2    4.62e-12   7.91e-12   9.11e-12   9.59e-12   9.78e-12   9.83e-12   9.81e-12   9.75e-12   9.68e-12   9.60e-12    
1   5   5   3    1.07e-12   4.29e-12   6.62e-12   8.13e-12   9.17e-12   9.93e-12   1.05e-11   1.10e-11   1.15e-11   1.18e-11    
1   5   5   4    1.08e-13   1.27e-12   2.80e-12   4.07e-12   5.04e-12   5.76e-12   6.30e-12   6.70e-12   7.02e-12   7.26e-12    
1   5   5   5    6.65e-15   3.33e-13   1.19e-12   2.21e-12   3.14e-12   3.92e-12   4.56e-12   5.08e-12   5.50e-12   5.85e-12    
1   5   5   6    1.86e-16   4.87e-14   3.01e-13   7.31e-13   1.22e-12   1.70e-12   2.13e-12   2.51e-12   2.83e-12   3.11e-12    
1   5   6   0    1.60e-13   6.23e-13   9.51e-13   1.15e-12   1.28e-12   1.36e-12   1.41e-12   1.45e-12   1.47e-12   1.48e-12    
1   5   6   1    2.64e-13   1.35e-12   2.22e-12   2.76e-12   3.08e-12   3.28e-12   3.40e-12   3.47e-12   3.50e-12   3.52e-12    
1   5   6   2    1.08e-13   1.01e-12   2.09e-12   2.96e-12   3.62e-12   4.10e-12   4.45e-12   4.70e-12   4.89e-12   5.02e-12    
1   5   6   3    2.89e-14   6.37e-13   1.74e-12   2.84e-12   3.75e-12   4.48e-12   5.04e-12   5.49e-12   5.83e-12   6.10e-12    
1   5   6   4    2.25e-15   1.51e-13   6.03e-13   1.19e-12   1.77e-12   2.29e-12   2.73e-12   3.10e-12   3.41e-12   3.67e-12    
1   5   6   5    1.78e-16   4.67e-14   3.00e-13   7.59e-13   1.32e-12   1.89e-12   2.44e-12   2.94e-12   3.39e-12   3.79e-12    
1   5   6   6    4.32e-18   5.79e-15   6.30e-14   2.05e-13   4.14e-13   6.57e-13   9.09e-13   1.16e-12   1.39e-12   1.60e-12    
1   5   7   0    2.15e-15   5.69e-14   1.61e-13   2.63e-13   3.45e-13   4.09e-13   4.56e-13   4.92e-13   5.17e-13   5.36e-13    
1   5   7   1    3.09e-15   1.13e-13   3.61e-13   6.35e-13   8.81e-13   1.09e-12   1.26e-12   1.40e-12   1.51e-12   1.61e-12    
1   5   7   2    1.66e-15   1.08e-13   4.19e-13   8.05e-13   1.17e-12   1.49e-12   1.75e-12   1.97e-12   2.15e-12   2.29e-12    
1   5   7   3    3.69e-16   5.57e-14   2.89e-13   6.49e-13   1.04e-12   1.41e-12   1.75e-12   2.04e-12   2.30e-12   2.52e-12    
1   5   7   4    3.91e-17   1.83e-14   1.39e-13   3.79e-13   6.84e-13   1.01e-12   1.32e-12   1.62e-12   1.89e-12   2.14e-12    
1   5   8   0    1.77e-17   4.48e-15   2.73e-14   6.58e-14   1.10e-13   1.55e-13   1.96e-13   2.34e-13   2.68e-13   2.98e-13    
1   5   8   1    2.84e-17   9.43e-15   6.31e-14   1.60e-13   2.76e-13   3.93e-13   5.05e-13   6.06e-13   6.98e-13   7.80e-13    
1   5   8   2    1.31e-17   7.83e-15   6.44e-14   1.81e-13   3.35e-13   5.00e-13   6.62e-13   8.15e-13   9.56e-13   1.08e-12    
1   5   8   3    3.35e-18   4.72e-15   5.22e-14   1.72e-13   3.49e-13   5.58e-13   7.77e-13   9.96e-13   1.20e-12   1.40e-12    
1   6   0   0    1.59e-13   1.59e-13   1.50e-13   1.42e-13   1.35e-13   1.30e-13   1.25e-13   1.21e-13   1.17e-13   1.14e-13    
1   6   0   1    4.52e-13   4.22e-13   3.89e-13   3.59e-13   3.34e-13   3.14e-13   2.97e-13   2.82e-13   2.70e-13   2.60e-13    
1   6   0   2    6.21e-13   6.39e-13   6.20e-13   5.96e-13   5.74e-13   5.55e-13   5.39e-13   5.26e-13   5.16e-13   5.08e-13    
1   6   0   3    1.51e-12   1.50e-12   1.45e-12   1.38e-12   1.32e-12   1.26e-12   1.21e-12   1.17e-12   1.13e-12   1.10e-12    
1   6   0   4    2.21e-12   2.30e-12   2.27e-12   2.21e-12   2.15e-12   2.10e-12   2.06e-12   2.02e-12   1.99e-12   1.96e-12    
1   6   0   5    3.46e-12   3.65e-12   3.69e-12   3.67e-12   3.64e-12   3.59e-12   3.55e-12   3.51e-12   3.48e-12   3.45e-12    
1   6   0   6    9.76e-12   1.29e-11   1.60e-11   1.88e-11   2.14e-11   2.37e-11   2.58e-11   2.77e-11   2.93e-11   3.08e-11    
1   6   0   7    1.81e-13   9.95e-13   1.75e-12   2.31e-12   2.70e-12   2.97e-12   3.16e-12   3.29e-12   3.39e-12   3.46e-12    
1   6   0   8    8.55e-16   4.41e-14   1.64e-13   3.13e-13   4.56e-13   5.81e-13   6.86e-13   7.75e-13   8.50e-13   9.13e-13    
1   6   1   0    7.11e-13   7.15e-13   6.98e-13   6.79e-13   6.61e-13   6.45e-13   6.30e-13   6.17e-13   6.05e-13   5.94e-13    
1   6   1   1    1.41e-12   1.48e-12   1.48e-12   1.46e-12   1.43e-12   1.40e-12   1.38e-12   1.35e-12   1.33e-12   1.31e-12    
1   6   1   2    2.99e-12   3.01e-12   2.96e-12   2.90e-12   2.84e-12   2.77e-12   2.71e-12   2.65e-12   2.60e-12   2.55e-12    
1   6   1   3    5.14e-12   5.65e-12   5.78e-12   5.77e-12   5.71e-12   5.62e-12   5.52e-12   5.41e-12   5.31e-12   5.21e-12    
1   6   1   4    7.39e-12   7.75e-12   7.83e-12   7.82e-12   7.76e-12   7.70e-12   7.64e-12   7.58e-12   7.53e-12   7.49e-12    
1   6   1   5    9.51e-12   1.04e-11   1.08e-11   1.10e-11   1.11e-11   1.10e-11   1.10e-11   1.09e-11   1.09e-11   1.09e-11    
1   6   1   7    2.30e-13   1.70e-12   3.34e-12   4.69e-12   5.73e-12   6.54e-12   7.18e-12   7.69e-12   8.10e-12   8.44e-12    
1   6   1   8    1.50e-15   1.02e-13   4.22e-13   8.58e-13   1.31e-12   1.74e-12   2.13e-12   2.47e-12   2.78e-12   3.06e-12    
1   6   2   0    7.88e-13   8.05e-13   7.84e-13   7.51e-13   7.17e-13   6.85e-13   6.57e-13   6.31e-13   6.09e-13   5.90e-13    
1   6   2   1    2.25e-12   2.20e-12   2.08e-12   1.95e-12   1.83e-12   1.73e-12   1.64e-12   1.56e-12   1.50e-12   1.44e-12    
1   6   2   2    4.28e-12   4.51e-12   4.44e-12   4.28e-12   4.10e-12   3.94e-12   3.78e-12   3.65e-12   3.53e-12   3.42e-12    
1   6   2   3    7.29e-12   7.36e-12   7.20e-12   6.96e-12   6.70e-12   6.46e-12   6.22e-12   6.01e-12   5.81e-12   5.64e-12    
1   6   2   4    1.09e-11   1.09e-11   1.06e-11   1.02e-11   9.76e-12   9.39e-12   9.07e-12   8.81e-12   8.59e-12   8.41e-12    
1   6   2   5    1.54e-11   1.57e-11   1.56e-11   1.54e-11   1.51e-11   1.49e-11   1.46e-11   1.44e-11   1.42e-11   1.40e-11    
1   6   2   6    7.31e-12   1.45e-11   1.94e-11   2.35e-11   2.73e-11   3.10e-11   3.45e-11   3.79e-11   4.11e-11   4.40e-11    
1   6   2   7    8.38e-14   1.08e-12   2.51e-12   3.78e-12   4.77e-12   5.52e-12   6.10e-12   6.55e-12   6.90e-12   7.19e-12    
1   6   2   8    5.97e-16   7.13e-14   3.46e-13   7.51e-13   1.18e-12   1.58e-12   1.93e-12   2.24e-12   2.50e-12   2.73e-12    
1   6   3   0    9.58e-13   1.05e-12   1.05e-12   1.02e-12   9.76e-13   9.34e-13   8.96e-13   8.61e-13   8.32e-13   8.06e-13    
1   6   3   1    4.41e-12   4.46e-12   4.34e-12   4.18e-12   4.02e-12   3.86e-12   3.72e-12   3.59e-12   3.48e-12   3.37e-12    
1   6   3   2    6.70e-12   7.00e-12   6.94e-12   6.77e-12   6.57e-12   6.38e-12   6.20e-12   6.05e-12   5.91e-12   5.79e-12    
1   6   3   3    9.87e-12   1.01e-11   9.91e-12   9.63e-12   9.33e-12   9.06e-12   8.81e-12   8.58e-12   8.37e-12   8.18e-12    
1   6   3   4    1.31e-11   1.32e-11   1.29e-11   1.25e-11   1.22e-11   1.20e-11   1.17e-11   1.16e-11   1.15e-11   1.14e-11    
1   6   3   5    1.88e-11   1.96e-11   1.98e-11   1.98e-11   1.98e-11   1.97e-11   1.96e-11   1.95e-11   1.94e-11   1.93e-11    
1   6   3   6    1.33e-12   5.50e-12   8.75e-12   1.10e-11   1.27e-11   1.40e-11   1.52e-11   1.62e-11   1.71e-11   1.80e-11    
1   6   3   7    2.03e-14   5.72e-13   1.69e-12   2.84e-12   3.83e-12   4.64e-12   5.30e-12   5.84e-12   6.29e-12   6.66e-12    
1   6   3   8    1.51e-16   3.95e-14   2.45e-13   5.93e-13   9.91e-13   1.38e-12   1.74e-12   2.05e-12   2.33e-12   2.58e-12    
1   6   4   0    1.42e-12   1.45e-12   1.37e-12   1.29e-12   1.22e-12   1.15e-12   1.09e-12   1.04e-12   9.91e-13   9.51e-13    
1   6   4   1    4.75e-12   4.75e-12   4.57e-12   4.37e-12   4.17e-12   3.98e-12   3.81e-12   3.66e-12   3.53e-12   3.41e-12    
1   6   4   2    9.02e-12   8.91e-12   8.42e-12   7.95e-12   7.53e-12   7.19e-12   6.90e-12   6.65e-12   6.44e-12   6.26e-12    
1   6   4   3    1.32e-11   1.32e-11   1.28e-11   1.23e-11   1.18e-11   1.14e-11   1.10e-11   1.06e-11   1.02e-11   9.93e-12    
1   6   4   4    1.63e-11   1.59e-11   1.52e-11   1.45e-11   1.40e-11   1.36e-11   1.33e-11   1.31e-11   1.29e-11   1.28e-11    
1   6   4   5    3.45e-12   8.21e-12   1.06e-11   1.17e-11   1.22e-11   1.23e-11   1.23e-11   1.22e-11   1.20e-11   1.18e-11    
1   6   4   6    9.94e-14   1.31e-12   3.06e-12   4.63e-12   5.88e-12   6.87e-12   7.65e-12   8.29e-12   8.82e-12   9.27e-12    
1   6   4   7    1.35e-15   1.20e-13   5.31e-13   1.11e-12   1.71e-12   2.27e-12   2.77e-12   3.19e-12   3.56e-12   3.87e-12    
1   6   5   0    1.39e-12   1.37e-12   1.33e-12   1.29e-12   1.25e-12   1.22e-12   1.19e-12   1.18e-12   1.16e-12   1.15e-12    
1   6   5   1    6.12e-12   6.00e-12   5.66e-12   5.34e-12   5.07e-12   4.83e-12   4.62e-12   4.44e-12   4.29e-12   4.15e-12    
1   6   5   2    9.94e-12   1.00e-11   9.82e-12   9.61e-12   9.45e-12   9.34e-12   9.27e-12   9.24e-12   9.23e-12   9.24e-12    
1   6   5   3    1.48e-11   1.51e-11   1.52e-11   1.51e-11   1.49e-11   1.47e-11   1.44e-11   1.41e-11   1.38e-11   1.35e-11    
1   6   5   4    3.12e-12   7.05e-12   8.89e-12   9.81e-12   1.03e-11   1.06e-11   1.08e-11   1.10e-11   1.11e-11   1.12e-11    
1   6   5   5    1.56e-13   1.40e-12   2.81e-12   3.88e-12   4.63e-12   5.14e-12   5.49e-12   5.73e-12   5.90e-12   6.02e-12    
1   6   5   6    6.26e-15   3.11e-13   1.11e-12   2.06e-12   2.93e-12   3.67e-12   4.27e-12   4.75e-12   5.15e-12   5.47e-12    
1   6   6   0    1.81e-12   1.71e-12   1.62e-12   1.55e-12   1.49e-12   1.45e-12   1.41e-12   1.37e-12   1.34e-12   1.30e-12    
1   6   6   2    2.98e-12   5.00e-12   5.75e-12   6.07e-12   6.22e-12   6.30e-12   6.33e-12   6.33e-12   6.33e-12   6.31e-12    
1   6   6   3    6.99e-13   2.81e-12   4.36e-12   5.35e-12   6.00e-12   6.43e-12   6.73e-12   6.93e-12   7.08e-12   7.17e-12    
1   6   6   4    7.93e-14   1.03e-12   2.38e-12   3.56e-12   4.48e-12   5.17e-12   5.69e-12   6.08e-12   6.38e-12   6.62e-12    
1   6   6   5    4.63e-15   2.35e-13   8.48e-13   1.58e-12   2.25e-12   2.81e-12   3.26e-12   3.62e-12   3.90e-12   4.12e-12    
1   6   6   6    1.74e-16   4.63e-14   3.00e-13   7.60e-13   1.32e-12   1.90e-12   2.44e-12   2.95e-12   3.40e-12   3.80e-12    
1   6   7   0    4.49e-14   2.25e-13   3.72e-13   4.72e-13   5.41e-13   5.91e-13   6.27e-13   6.55e-13   6.78e-13   6.95e-13    
1   6   7   1    8.69e-14   6.02e-13   1.13e-12   1.52e-12   1.81e-12   2.03e-12   2.18e-12   2.29e-12   2.37e-12   2.42e-12    
1   6   7   2    3.42e-14   4.32e-13   9.85e-13   1.46e-12   1.84e-12   2.12e-12   2.34e-12   2.51e-12   2.65e-12   2.76e-12    
1   6   7   3    9.95e-15   2.72e-13   7.93e-13   1.33e-12   1.81e-12   2.20e-12   2.52e-12   2.78e-12   3.00e-12   3.18e-12    
1   6   7   4    1.14e-15   9.87e-14   4.30e-13   8.84e-13   1.35e-12   1.77e-12   2.14e-12   2.46e-12   2.73e-12   2.95e-12    
1   6   8   0    3.45e-16   1.65e-14   5.86e-14   1.09e-13   1.56e-13   1.98e-13   2.33e-13   2.63e-13   2.87e-13   3.08e-13    
1   6   8   1    5.64e-16   3.77e-14   1.53e-13   3.08e-13   4.69e-13   6.20e-13   7.56e-13   8.77e-13   9.83e-13   1.08e-12    
1   6   8   2    3.34e-16   3.74e-14   1.76e-13   3.74e-13   5.81e-13   7.74e-13   9.45e-13   1.09e-12   1.22e-12   1.33e-12    
1   6   8   3    6.04e-17   1.60e-14   1.02e-13   2.58e-13   4.48e-13   6.48e-13   8.43e-13   1.03e-12   1.20e-12   1.36e-12    
1   7   0   0    7.68e-14   7.18e-14   6.48e-14   5.90e-14   5.43e-14   5.06e-14   4.76e-14   4.52e-14   4.33e-14   4.17e-14    
1   7   0   1    2.38e-13   2.61e-13   2.63e-13   2.57e-13   2.48e-13   2.40e-13   2.32e-13   2.25e-13   2.18e-13   2.13e-13    
1   7   0   2    4.19e-13   4.57e-13   4.50e-13   4.30e-13   4.09e-13   3.89e-13   3.73e-13   3.59e-13   3.47e-13   3.37e-13    
1   7   0   3    7.57e-13   7.73e-13   7.54e-13   7.25e-13   6.95e-13   6.67e-13   6.43e-13   6.22e-13   6.04e-13   5.89e-13    
1   7   0   4    1.07e-12   1.12e-12   1.12e-12   1.10e-12   1.08e-12   1.06e-12   1.04e-12   1.02e-12   1.00e-12   9.89e-13    
1   7   0   5    1.95e-12   2.01e-12   1.97e-12   1.92e-12   1.88e-12   1.83e-12   1.79e-12   1.76e-12   1.73e-12   1.71e-12    
1   7   0   6    3.13e-12   3.37e-12   3.42e-12   3.40e-12   3.37e-12   3.34e-12   3.30e-12   3.27e-12   3.23e-12   3.20e-12    
1   7   0   7    9.44e-12   1.28e-11   1.60e-11   1.89e-11   2.16e-11   2.40e-11   2.62e-11   2.81e-11   2.99e-11   3.14e-11    
1   7   0   8    8.87e-14   6.64e-13   1.30e-12   1.81e-12   2.19e-12   2.47e-12   2.67e-12   2.82e-12   2.94e-12   3.02e-12    
1   7   1   0    3.31e-13   3.85e-13   4.07e-13   4.12e-13   4.10e-13   4.04e-13   3.96e-13   3.87e-13   3.79e-13   3.71e-13    
1   7   1   1    1.15e-12   1.21e-12   1.20e-12   1.18e-12   1.15e-12   1.13e-12   1.11e-12   1.10e-12   1.08e-12   1.07e-12    
1   7   1   2    1.37e-12   1.62e-12   1.77e-12   1.85e-12   1.89e-12   1.91e-12   1.91e-12   1.91e-12   1.90e-12   1.88e-12    
1   7   1   3    2.34e-12   2.53e-12   2.57e-12   2.55e-12   2.52e-12   2.47e-12   2.43e-12   2.38e-12   2.34e-12   2.31e-12    
1   7   1   4    4.14e-12   4.79e-12   5.14e-12   5.33e-12   5.43e-12   5.47e-12   5.49e-12   5.48e-12   5.45e-12   5.42e-12    
1   7   1   5    5.58e-12   5.87e-12   6.00e-12   6.06e-12   6.09e-12   6.09e-12   6.10e-12   6.10e-12   6.10e-12   6.11e-12    
1   7   1   6    9.52e-12   1.02e-11   1.05e-11   1.07e-11   1.08e-11   1.08e-11   1.08e-11   1.08e-11   1.08e-11   1.08e-11    
1   7   1   8    1.30e-13   1.28e-12   2.78e-12   4.10e-12   5.19e-12   6.06e-12   6.77e-12   7.34e-12   7.82e-12   8.21e-12    
1   7   2   0    4.94e-13   4.86e-13   4.64e-13   4.38e-13   4.14e-13   3.93e-13   3.74e-13   3.57e-13   3.42e-13   3.29e-13    
1   7   2   1    1.56e-12   1.56e-12   1.49e-12   1.41e-12   1.33e-12   1.26e-12   1.20e-12   1.15e-12   1.11e-12   1.07e-12    
1   7   2   2    2.30e-12   2.49e-12   2.50e-12   2.44e-12   2.36e-12   2.27e-12   2.19e-12   2.12e-12   2.05e-12   1.99e-12    
1   7   2   3    4.18e-12   4.45e-12   4.43e-12   4.29e-12   4.11e-12   3.93e-12   3.76e-12   3.61e-12   3.47e-12   3.35e-12    
1   7   2   4    5.85e-12   6.24e-12   6.28e-12   6.19e-12   6.06e-12   5.91e-12   5.76e-12   5.62e-12   5.49e-12   5.36e-12    
1   7   2   5    8.39e-12   8.56e-12   8.35e-12   8.05e-12   7.76e-12   7.49e-12   7.25e-12   7.05e-12   6.88e-12   6.74e-12    
1   7   2   6    1.32e-11   1.39e-11   1.40e-11   1.40e-11   1.38e-11   1.36e-11   1.34e-11   1.33e-11   1.31e-11   1.29e-11    
1   7   2   7    6.57e-12   1.36e-11   1.86e-11   2.30e-11   2.70e-11   3.09e-11   3.47e-11   3.83e-11   4.17e-11   4.48e-11    
1   7   2   8    4.19e-14   7.23e-13   1.87e-12   2.99e-12   3.93e-12   4.69e-12   5.29e-12   5.78e-12   6.16e-12   6.48e-12    
1   7   3   0    8.01e-13   8.33e-13   8.24e-13   8.01e-13   7.75e-13   7.48e-13   7.23e-13   7.00e-13   6.78e-13   6.59e-13    
1   7   3   1    2.68e-12   2.71e-12   2.62e-12   2.50e-12   2.39e-12   2.29e-12   2.20e-12   2.11e-12   2.04e-12   1.97e-12    
1   7   3   2    3.96e-12   4.24e-12   4.29e-12   4.27e-12   4.21e-12   4.13e-12   4.06e-12   3.98e-12   3.91e-12   3.84e-12    
1   7   3   3    5.22e-12   5.51e-12   5.48e-12   5.36e-12   5.21e-12   5.06e-12   4.92e-12   4.79e-12   4.68e-12   4.58e-12    
1   7   3   4    8.31e-12   8.53e-12   8.46e-12   8.31e-12   8.14e-12   7.98e-12   7.82e-12   7.68e-12   7.55e-12   7.44e-12    
1   7   3   5    1.03e-11   1.04e-11   1.02e-11   9.94e-12   9.69e-12   9.48e-12   9.31e-12   9.19e-12   9.10e-12   9.04e-12    
1   7   3   6    1.65e-11   1.72e-11   1.75e-11   1.76e-11   1.76e-11   1.76e-11   1.76e-11   1.76e-11   1.75e-11   1.75e-11    
1   7   3   7    1.30e-12   5.46e-12   8.72e-12   1.10e-11   1.26e-11   1.40e-11   1.51e-11   1.61e-11   1.71e-11   1.80e-11    
1   7   3   8    1.02e-14   3.96e-13   1.30e-12   2.31e-12   3.22e-12   3.99e-12   4.63e-12   5.17e-12   5.62e-12   6.01e-12    
1   7   4   0    1.01e-12   9.70e-13   9.03e-13   8.41e-13   7.89e-13   7.46e-13   7.09e-13   6.78e-13   6.51e-13   6.27e-13    
1   7   4   1    2.95e-12   3.01e-12   2.92e-12   2.80e-12   2.68e-12   2.56e-12   2.45e-12   2.35e-12   2.26e-12   2.18e-12    
1   7   4   2    5.15e-12   5.24e-12   5.10e-12   4.92e-12   4.74e-12   4.57e-12   4.42e-12   4.28e-12   4.15e-12   4.03e-12    
1   7   4   3    7.15e-12   7.28e-12   7.04e-12   6.72e-12   6.40e-12   6.11e-12   5.85e-12   5.62e-12   5.41e-12   5.24e-12    
1   7   4   4    9.70e-12   9.79e-12   9.60e-12   9.35e-12   9.09e-12   8.84e-12   8.61e-12   8.39e-12   8.19e-12   8.01e-12    
1   7   4   5    1.16e-11   1.16e-11   1.12e-11   1.08e-11   1.04e-11   1.00e-11   9.69e-12   9.44e-12   9.24e-12   9.08e-12    
1   7   4   6    5.25e-12   9.41e-12   1.11e-11   1.18e-11   1.21e-11   1.21e-11   1.21e-11   1.19e-11   1.18e-11   1.17e-11    
1   7   4   7    9.21e-14   1.21e-12   2.85e-12   4.33e-12   5.52e-12   6.46e-12   7.20e-12   7.81e-12   8.32e-12   8.76e-12    
1   7   5   0    1.05e-12   1.04e-12   1.00e-12   9.61e-13   9.24e-13   8.91e-13   8.63e-13   8.37e-13   8.15e-13   7.94e-13    
1   7   5   1    2.99e-12   3.00e-12   2.91e-12   2.81e-12   2.72e-12   2.64e-12   2.58e-12   2.52e-12   2.47e-12   2.42e-12    
1   7   5   2    6.30e-12   6.18e-12   5.89e-12   5.61e-12   5.37e-12   5.17e-12   5.00e-12   4.85e-12   4.72e-12   4.60e-12    
1   7   5   3    8.82e-12   8.84e-12   8.54e-12   8.21e-12   7.91e-12   7.66e-12   7.44e-12   7.25e-12   7.10e-12   6.97e-12    
1   7   5   4    1.15e-11   1.11e-11   1.06e-11   1.03e-11   9.99e-12   9.76e-12   9.57e-12   9.40e-12   9.25e-12   9.11e-12    
1   7   5   5    7.68e-12   9.93e-12   1.05e-11   1.06e-11   1.05e-11   1.03e-11   1.02e-11   1.00e-11   9.92e-12   9.80e-12    
1   7   5   6    2.63e-13   1.82e-12   3.35e-12   4.42e-12   5.13e-12   5.58e-12   5.87e-12   6.06e-12   6.17e-12   6.24e-12    
1   7   6   0    1.12e-12   1.13e-12   1.12e-12   1.10e-12   1.09e-12   1.08e-12   1.07e-12   1.06e-12   1.05e-12   1.04e-12    
1   7   6   1    3.58e-12   3.61e-12   3.54e-12   3.47e-12   3.41e-12   3.35e-12   3.28e-12   3.22e-12   3.16e-12   3.09e-12    
1   7   6   2    5.89e-12   5.96e-12   5.94e-12   5.90e-12   5.87e-12   5.85e-12   5.82e-12   5.80e-12   5.77e-12   5.74e-12    
1   7   6   3    9.25e-12   9.03e-12   8.71e-12   8.48e-12   8.31e-12   8.18e-12   8.09e-12   8.02e-12   7.95e-12   7.89e-12    
1   7   6   4    3.80e-12   6.83e-12   8.11e-12   8.68e-12   8.92e-12   8.99e-12   8.99e-12   8.94e-12   8.86e-12   8.78e-12    
1   7   6   5    2.13e-13   1.47e-12   2.74e-12   3.68e-12   4.35e-12   4.83e-12   5.18e-12   5.44e-12   5.64e-12   5.79e-12    
1   7   6   6    8.09e-15   3.19e-13   1.07e-12   1.91e-12   2.66e-12   3.28e-12   3.77e-12   4.15e-12   4.45e-12   4.68e-12    
1   7   7   0    1.09e-12   1.07e-12   1.04e-12   1.02e-12   9.99e-13   9.77e-13   9.55e-13   9.33e-13   9.12e-13   8.91e-13    
1   7   7   2    1.82e-12   3.32e-12   3.95e-12   4.24e-12   4.38e-12   4.44e-12   4.46e-12   4.45e-12   4.42e-12   4.39e-12    
1   7   7   3    5.22e-13   2.10e-12   3.24e-12   3.93e-12   4.36e-12   4.63e-12   4.81e-12   4.94e-12   5.02e-12   5.08e-12    
1   7   7   4    5.51e-14   6.66e-13   1.49e-12   2.20e-12   2.75e-12   3.16e-12   3.48e-12   3.73e-12   3.92e-12   4.07e-12    
1   7   8   0    1.93e-14   1.31e-13   2.44e-13   3.30e-13   3.94e-13   4.44e-13   4.84e-13   5.16e-13   5.43e-13   5.66e-13    
1   7   8   1    2.81e-14   2.58e-13   5.31e-13   7.53e-13   9.22e-13   1.05e-12   1.14e-12   1.22e-12   1.27e-12   1.31e-12    
1   7   8   2    1.58e-14   2.62e-13   6.54e-13   1.02e-12   1.32e-12   1.56e-12   1.75e-12   1.91e-12   2.04e-12   2.15e-12    
1   7   8   3    3.58e-15   1.35e-13   4.42e-13   7.83e-13   1.09e-12   1.35e-12   1.56e-12   1.74e-12   1.88e-12   2.00e-12    
1   8   0   0    3.57e-14   4.03e-14   4.04e-14   3.93e-14   3.81e-14   3.70e-14   3.61e-14   3.53e-14   3.47e-14   3.42e-14    
1   8   0   1    1.54e-13   1.85e-13   1.90e-13   1.85e-13   1.78e-13   1.70e-13   1.62e-13   1.55e-13   1.49e-13   1.43e-13    
1   8   0   2    2.93e-13   3.18e-13   3.16e-13   3.06e-13   2.93e-13   2.81e-13   2.70e-13   2.61e-13   2.53e-13   2.46e-13    
1   8   0   3    6.51e-13   6.97e-13   6.84e-13   6.54e-13   6.21e-13   5.90e-13   5.63e-13   5.39e-13   5.18e-13   5.00e-13    
1   8   0   4    5.29e-13   5.56e-13   5.52e-13   5.39e-13   5.24e-13   5.09e-13   4.95e-13   4.84e-13   4.74e-13   4.65e-13    
1   8   0   5    1.02e-12   1.10e-12   1.11e-12   1.10e-12   1.08e-12   1.07e-12   1.05e-12   1.03e-12   1.02e-12   1.01e-12    
1   8   0   6    1.44e-12   1.50e-12   1.50e-12   1.49e-12   1.46e-12   1.44e-12   1.41e-12   1.39e-12   1.37e-12   1.35e-12    
1   8   0   7    2.89e-12   3.11e-12   3.20e-12   3.24e-12   3.26e-12   3.26e-12   3.24e-12   3.23e-12   3.21e-12   3.19e-12    
1   8   0   8    9.28e-12   1.26e-11   1.59e-11   1.90e-11   2.18e-11   2.43e-11   2.65e-11   2.86e-11   3.04e-11   3.20e-11    
1   8   1   0    2.70e-13   3.13e-13   3.22e-13   3.20e-13   3.15e-13   3.10e-13   3.05e-13   3.01e-13   2.98e-13   2.95e-13    
1   8   1   1    7.44e-13   8.32e-13   8.60e-13   8.66e-13   8.61e-13   8.51e-13   8.39e-13   8.26e-13   8.12e-13   7.99e-13    
1   8   1   2    1.17e-12   1.39e-12   1.47e-12   1.49e-12   1.49e-12   1.47e-12   1.46e-12   1.44e-12   1.42e-12   1.41e-12    
1   8   1   3    1.63e-12   1.98e-12   2.17e-12   2.28e-12   2.34e-12   2.38e-12   2.40e-12   2.40e-12   2.40e-12   2.40e-12    
1   8   1   4    1.77e-12   2.13e-12   2.30e-12   2.38e-12   2.40e-12   2.40e-12   2.38e-12   2.36e-12   2.33e-12   2.30e-12    
1   8   1   5    3.75e-12   4.31e-12   4.61e-12   4.78e-12   4.90e-12   4.97e-12   5.02e-12   5.06e-12   5.09e-12   5.10e-12    
1   8   1   6    4.58e-12   4.93e-12   5.12e-12   5.22e-12   5.27e-12   5.30e-12   5.32e-12   5.34e-12   5.35e-12   5.36e-12    
1   8   1   7    9.56e-12   1.03e-11   1.07e-11   1.09e-11   1.11e-11   1.12e-11   1.12e-11   1.13e-11   1.13e-11   1.13e-11    
1   8   2   0    2.47e-13   2.60e-13   2.55e-13   2.47e-13   2.38e-13   2.30e-13   2.22e-13   2.15e-13   2.09e-13   2.03e-13    
1   8   2   1    8.43e-13   8.97e-13   8.72e-13   8.28e-13   7.84e-13   7.44e-13   7.10e-13   6.80e-13   6.55e-13   6.34e-13    
1   8   2   2    1.25e-12   1.39e-12   1.41e-12   1.39e-12   1.36e-12   1.32e-12   1.28e-12   1.24e-12   1.21e-12   1.18e-12    
1   8   2   3    2.46e-12   2.73e-12   2.77e-12   2.72e-12   2.65e-12   2.57e-12   2.49e-12   2.42e-12   2.35e-12   2.29e-12    
1   8   2   4    3.01e-12   3.26e-12   3.28e-12   3.21e-12   3.10e-12   2.99e-12   2.89e-12   2.79e-12   2.71e-12   2.63e-12    
1   8   2   5    4.80e-12   5.19e-12   5.27e-12   5.24e-12   5.17e-12   5.08e-12   4.99e-12   4.91e-12   4.82e-12   4.75e-12    
1   8   2   6    6.81e-12   6.97e-12   6.86e-12   6.66e-12   6.45e-12   6.24e-12   6.06e-12   5.89e-12   5.75e-12   5.62e-12    
1   8   2   7    1.13e-11   1.24e-11   1.28e-11   1.30e-11   1.30e-11   1.29e-11   1.27e-11   1.26e-11   1.24e-11   1.23e-11    
1   8   2   8    6.56e-12   1.36e-11   1.89e-11   2.35e-11   2.78e-11   3.19e-11   3.58e-11   3.96e-11   4.31e-11   4.64e-11    
1   8   3   0    5.82e-13   6.25e-13   6.18e-13   5.95e-13   5.68e-13   5.41e-13   5.16e-13   4.94e-13   4.74e-13   4.56e-13    
1   8   3   1    1.70e-12   1.74e-12   1.70e-12   1.64e-12   1.59e-12   1.54e-12   1.49e-12   1.45e-12   1.42e-12   1.39e-12    
1   8   3   2    2.97e-12   3.14e-12   3.10e-12   3.01e-12   2.91e-12   2.80e-12   2.71e-12   2.62e-12   2.54e-12   2.46e-12    
1   8   3   3    3.70e-12   4.00e-12   4.05e-12   4.04e-12   4.01e-12   3.97e-12   3.93e-12   3.90e-12   3.86e-12   3.82e-12    
1   8   3   4    4.62e-12   4.85e-12   4.79e-12   4.64e-12   4.48e-12   4.33e-12   4.18e-12   4.05e-12   3.94e-12   3.84e-12    
1   8   3   5    6.90e-12   7.25e-12   7.29e-12   7.24e-12   7.17e-12   7.10e-12   7.03e-12   6.96e-12   6.90e-12   6.85e-12    
1   8   3   6    9.26e-12   9.51e-12   9.36e-12   9.10e-12   8.84e-12   8.60e-12   8.40e-12   8.23e-12   8.10e-12   7.99e-12    
1   8   3   7    1.48e-11   1.58e-11   1.62e-11   1.64e-11   1.65e-11   1.66e-11   1.67e-11   1.67e-11   1.67e-11   1.67e-11    
1   8   3   8    1.33e-12   6.48e-12   1.15e-11   1.50e-11   1.73e-11   1.89e-11   2.01e-11   2.10e-11   2.18e-11   2.26e-11    
1   8   4   0    6.12e-13   6.17e-13   5.90e-13   5.59e-13   5.29e-13   5.03e-13   4.79e-13   4.58e-13   4.39e-13   4.22e-13    
1   8   4   1    1.41e-12   1.47e-12   1.44e-12   1.39e-12   1.34e-12   1.30e-12   1.26e-12   1.22e-12   1.19e-12   1.17e-12    
1   8   4   2    2.90e-12   3.04e-12   3.00e-12   2.91e-12   2.80e-12   2.70e-12   2.60e-12   2.51e-12   2.43e-12   2.35e-12    
1   8   4   3    4.42e-12   4.77e-12   4.79e-12   4.70e-12   4.58e-12   4.46e-12   4.33e-12   4.22e-12   4.12e-12   4.02e-12    
1   8   4   4    5.04e-12   5.16e-12   5.06e-12   4.88e-12   4.70e-12   4.51e-12   4.34e-12   4.19e-12   4.06e-12   3.93e-12    
1   8   4   5    6.80e-12   7.31e-12   7.44e-12   7.41e-12   7.33e-12   7.22e-12   7.10e-12   6.99e-12   6.89e-12   6.79e-12    
1   8   4   6    9.11e-12   9.05e-12   8.74e-12   8.41e-12   8.11e-12   7.85e-12   7.63e-12   7.45e-12   7.31e-12   7.19e-12    
1   8   4   7    8.00e-12   1.15e-11   1.29e-11   1.35e-11   1.37e-11   1.37e-11   1.35e-11   1.34e-11   1.31e-11   1.29e-11    
1   8   5   0    7.04e-13   7.10e-13   6.83e-13   6.52e-13   6.22e-13   5.95e-13   5.72e-13   5.51e-13   5.32e-13   5.16e-13    
1   8   5   1    2.02e-12   2.03e-12   1.96e-12   1.88e-12   1.82e-12   1.76e-12   1.72e-12   1.68e-12   1.64e-12   1.61e-12    
1   8   5   2    3.44e-12   3.55e-12   3.49e-12   3.38e-12   3.27e-12   3.17e-12   3.08e-12   2.99e-12   2.92e-12   2.85e-12    
1   8   5   3    5.49e-12   5.59e-12   5.50e-12   5.38e-12   5.26e-12   5.15e-12   5.05e-12   4.96e-12   4.88e-12   4.80e-12    
1   8   5   4    6.60e-12   6.58e-12   6.34e-12   6.07e-12   5.81e-12   5.59e-12   5.39e-12   5.23e-12   5.08e-12   4.96e-12    
1   8   5   5    8.16e-12   8.02e-12   7.74e-12   7.49e-12   7.29e-12   7.13e-12   7.01e-12   6.90e-12   6.81e-12   6.74e-12    
1   8   5   6    9.79e-12   1.02e-11   9.96e-12   9.62e-12   9.29e-12   9.00e-12   8.74e-12   8.52e-12   8.33e-12   8.17e-12    
1   8   6   0    6.54e-13   6.54e-13   6.38e-13   6.22e-13   6.09e-13   5.98e-13   5.89e-13   5.80e-13   5.72e-13   5.64e-13    
1   8   6   1    1.72e-12   1.82e-12   1.86e-12   1.87e-12   1.88e-12   1.89e-12   1.89e-12   1.89e-12   1.89e-12   1.89e-12    
1   8   6   2    3.25e-12   3.31e-12   3.25e-12   3.17e-12   3.09e-12   3.01e-12   2.95e-12   2.89e-12   2.83e-12   2.78e-12    
1   8   6   3    4.86e-12   5.11e-12   5.24e-12   5.30e-12   5.33e-12   5.34e-12   5.34e-12   5.33e-12   5.32e-12   5.30e-12    
1   8   6   4    7.34e-12   7.22e-12   6.95e-12   6.68e-12   6.44e-12   6.22e-12   6.04e-12   5.88e-12   5.74e-12   5.62e-12    
1   8   6   5    8.82e-12   9.18e-12   9.16e-12   9.05e-12   8.90e-12   8.75e-12   8.60e-12   8.46e-12   8.33e-12   8.21e-12    
1   8   6   6    5.67e-13   2.29e-12   3.55e-12   4.34e-12   4.82e-12   5.12e-12   5.30e-12   5.42e-12   5.49e-12   5.53e-12    
1   8   7   0    6.77e-13   6.27e-13   5.78e-13   5.41e-13   5.11e-13   4.88e-13   4.70e-13   4.55e-13   4.42e-13   4.32e-13    
1   8   7   1    2.05e-12   2.08e-12   2.04e-12   2.01e-12   1.97e-12   1.93e-12   1.90e-12   1.87e-12   1.83e-12   1.80e-12    
1   8   7   2    3.69e-12   3.72e-12   3.69e-12   3.64e-12   3.58e-12   3.53e-12   3.48e-12   3.42e-12   3.37e-12   3.32e-12    
1   8   7   3    6.13e-12   6.25e-12   6.20e-12   6.14e-12   6.06e-12   5.98e-12   5.90e-12   5.81e-12   5.73e-12   5.64e-12    
1   8   7   4    4.19e-12   5.76e-12   6.33e-12   6.56e-12   6.65e-12   6.67e-12   6.64e-12   6.58e-12   6.52e-12   6.45e-12    
1   8   8   0    7.00e-13   7.43e-13   7.49e-13   7.39e-13   7.21e-13   7.01e-13   6.79e-13   6.59e-13   6.39e-13   6.21e-13    
1   8   8   2    1.26e-12   2.26e-12   2.70e-12   2.90e-12   2.99e-12   3.02e-12   3.01e-12   2.98e-12   2.94e-12   2.90e-12    
1   8   8   3    2.72e-13   1.13e-12   1.78e-12   2.21e-12   2.50e-12   2.71e-12   2.87e-12   2.99e-12   3.09e-12   3.17e-12    
2   0   0   0    3.54e-12   3.92e-12   4.00e-12   4.00e-12   3.97e-12   3.96e-12   3.95e-12   3.96e-12   3.97e-12   3.98e-12    
2   0   0   1    1.85e-11   1.64e-11   1.51e-11   1.43e-11   1.38e-11   1.34e-11   1.31e-11   1.29e-11   1.28e-11   1.26e-11    
2   0   0   3    2.41e-12   5.54e-12   7.08e-12   7.90e-12   8.39e-12   8.72e-12   8.95e-12   9.11e-12   9.22e-12   9.30e-12    
2   0   0   4    2.47e-13   1.57e-12   2.78e-12   3.61e-12   4.15e-12   4.52e-12   4.77e-12   4.95e-12   5.09e-12   5.19e-12    
2   0   0   5    5.72e-15   1.49e-13   4.11e-13   6.53e-13   8.35e-13   9.66e-13   1.06e-12   1.13e-12   1.18e-12   1.22e-12    
2   0   0   6    1.47e-16   2.19e-14   1.11e-13   2.43e-13   3.79e-13   5.03e-13   6.08e-13   6.95e-13   7.66e-13   8.24e-13    
2   0   0   7    2.13e-18   2.38e-15   2.37e-14   7.21e-14   1.37e-13   2.06e-13   2.72e-13   3.33e-13   3.86e-13   4.32e-13    
2   0   0   8    2.30e-20   1.93e-16   3.69e-15   1.55e-14   3.57e-14   6.12e-14   8.90e-14   1.17e-13   1.44e-13   1.69e-13    
2   0   1   0    1.78e-11   1.60e-11   1.48e-11   1.43e-11   1.41e-11   1.42e-11   1.45e-11   1.48e-11   1.52e-11   1.56e-11    
2   0   1   1    3.95e-11   4.02e-11   4.03e-11   4.03e-11   4.03e-11   4.03e-11   4.04e-11   4.05e-11   4.06e-11   4.08e-11    
2   0   1   2    2.88e-11   3.54e-11   3.70e-11   3.75e-11   3.78e-11   3.79e-11   3.80e-11   3.81e-11   3.81e-11   3.82e-11    
2   0   1   3    3.08e-12   9.02e-12   1.24e-11   1.42e-11   1.54e-11   1.61e-11   1.67e-11   1.71e-11   1.75e-11   1.78e-11    
2   0   1   4    1.86e-13   1.69e-12   3.41e-12   4.72e-12   5.66e-12   6.32e-12   6.81e-12   7.18e-12   7.46e-12   7.69e-12    
2   0   1   5    6.23e-15   2.24e-13   7.14e-13   1.24e-12   1.68e-12   2.02e-12   2.27e-12   2.46e-12   2.59e-12   2.69e-12    
2   0   1   6    1.70e-16   3.29e-14   1.85e-13   4.24e-13   6.85e-13   9.28e-13   1.14e-12   1.32e-12   1.48e-12   1.61e-12    
2   0   1   7    2.56e-18   3.31e-15   3.46e-14   1.09e-13   2.10e-13   3.22e-13   4.31e-13   5.33e-13   6.24e-13   7.04e-13    
2   0   1   8    1.73e-20   2.19e-16   4.95e-15   2.29e-14   5.66e-14   1.02e-13   1.54e-13   2.09e-13   2.63e-13   3.16e-13    
2   0   2   1    3.12e-11   4.30e-11   4.96e-11   5.47e-11   5.90e-11   6.27e-11   6.59e-11   6.87e-11   7.11e-11   7.33e-11    
2   0   2   2    8.37e-12   1.81e-11   2.25e-11   2.50e-11   2.69e-11   2.85e-11   3.02e-11   3.17e-11   3.33e-11   3.48e-11    
2   0   2   3    1.16e-12   5.69e-12   9.17e-12   1.14e-11   1.27e-11   1.37e-11   1.44e-11   1.50e-11   1.55e-11   1.59e-11    
2   0   2   4    1.06e-13   1.69e-12   4.09e-12   6.22e-12   7.90e-12   9.21e-12   1.02e-11   1.11e-11   1.17e-11   1.23e-11    
2   0   2   5    3.84e-15   2.58e-13   1.03e-12   1.99e-12   2.91e-12   3.70e-12   4.34e-12   4.85e-12   5.25e-12   5.56e-12    
2   0   2   6    1.02e-16   3.70e-14   2.59e-13   6.71e-13   1.17e-12   1.68e-12   2.16e-12   2.59e-12   2.97e-12   3.30e-12    
2   0   2   7    1.41e-18   3.52e-15   4.77e-14   1.74e-13   3.76e-13   6.23e-13   8.88e-13   1.15e-12   1.40e-12   1.64e-12    
2   0   2   8    1.67e-20   3.77e-16   1.04e-14   5.32e-14   1.40e-13   2.64e-13   4.13e-13   5.76e-13   7.43e-13   9.09e-13    
2   0   3   0    2.70e-12   6.20e-12   7.85e-12   8.70e-12   9.22e-12   9.61e-12   9.94e-12   1.03e-11   1.06e-11   1.09e-11    
2   0   3   1    3.44e-12   1.01e-11   1.39e-11   1.62e-11   1.76e-11   1.87e-11   1.96e-11   2.04e-11   2.11e-11   2.18e-11    
2   0   3   2    1.04e-12   5.63e-12   9.62e-12   1.23e-11   1.41e-11   1.54e-11   1.63e-11   1.70e-11   1.75e-11   1.79e-11    
2   0   3   3    1.50e-13   1.74e-12   3.81e-12   5.52e-12   6.79e-12   7.71e-12   8.38e-12   8.88e-12   9.27e-12   9.56e-12    
2   0   3   4    1.53e-14   5.71e-13   1.84e-12   3.23e-12   4.44e-12   5.43e-12   6.22e-12   6.85e-12   7.36e-12   7.77e-12    
2   0   3   5    4.31e-16   6.76e-14   3.61e-13   8.25e-13   1.34e-12   1.84e-12   2.29e-12   2.67e-12   3.00e-12   3.28e-12    
2   0   3   6    2.09e-17   1.70e-14   1.55e-13   4.56e-13   8.60e-13   1.30e-12   1.72e-12   2.12e-12   2.48e-12   2.79e-12    
2   0   3   7    2.28e-19   1.32e-15   2.33e-14   9.70e-14   2.25e-13   3.92e-13   5.79e-13   7.73e-13   9.63e-13   1.14e-12    
2   0   3   8    2.45e-21   1.31e-16   4.86e-15   2.91e-14   8.41e-14   1.69e-13   2.76e-13   3.97e-13   5.24e-13   6.53e-13    
2   0   4   0    1.87e-13   1.40e-12   2.69e-12   3.66e-12   4.38e-12   4.91e-12   5.31e-12   5.63e-12   5.89e-12   6.10e-12    
2   0   4   1    1.99e-13   1.84e-12   3.77e-12   5.31e-12   6.46e-12   7.33e-12   8.01e-12   8.54e-12   8.97e-12   9.32e-12    
2   0   4   2    1.12e-13   1.74e-12   4.20e-12   6.43e-12   8.21e-12   9.60e-12   1.07e-11   1.15e-11   1.22e-11   1.28e-11    
2   0   4   3    1.21e-14   4.59e-13   1.49e-12   2.62e-12   3.59e-12   4.37e-12   4.97e-12   5.43e-12   5.78e-12   6.04e-12    
2   0   4   4    1.63e-15   1.83e-13   8.51e-13   1.79e-12   2.75e-12   3.61e-12   4.36e-12   5.00e-12   5.53e-12   5.98e-12    
2   0   4   5    6.19e-17   2.88e-14   2.23e-13   6.15e-13   1.12e-12   1.64e-12   2.15e-12   2.61e-12   3.02e-12   3.37e-12    
2   0   4   6    1.89e-18   5.10e-15   7.02e-14   2.55e-13   5.41e-13   8.81e-13   1.24e-12   1.58e-12   1.90e-12   2.20e-12    
2   0   4   7    2.38e-20   4.36e-16   1.14e-14   5.77e-14   1.51e-13   2.84e-13   4.45e-13   6.20e-13   8.01e-13   9.81e-13    
2   0   5   0    5.93e-15   1.79e-13   5.62e-13   9.89e-13   1.37e-12   1.69e-12   1.95e-12   2.16e-12   2.33e-12   2.46e-12    
2   0   5   1    5.44e-15   2.07e-13   6.72e-13   1.18e-12   1.62e-12   1.97e-12   2.26e-12   2.48e-12   2.66e-12   2.80e-12    
2   0   5   2    3.51e-15   2.37e-13   9.46e-13   1.84e-12   2.68e-12   3.39e-12   3.97e-12   4.43e-12   4.80e-12   5.08e-12    
2   0   5   3    4.70e-16   7.26e-14   3.80e-13   8.49e-13   1.35e-12   1.82e-12   2.22e-12   2.56e-12   2.84e-12   3.08e-12    
2   0   5   4    7.11e-17   3.20e-14   2.37e-13   6.26e-13   1.10e-12   1.57e-12   2.01e-12   2.39e-12   2.72e-12   3.00e-12    
2   0   5   5    3.47e-18   6.63e-15   8.23e-14   2.88e-13   6.05e-13   9.86e-13   1.39e-12   1.78e-12   2.16e-12   2.50e-12    
2   0   5   6    1.45e-19   1.46e-15   3.10e-14   1.40e-13   3.42e-13   6.12e-13   9.19e-13   1.24e-12   1.55e-12   1.85e-12    
2   0   6   0    1.37e-16   2.45e-14   1.39e-13   3.29e-13   5.46e-13   7.58e-13   9.51e-13   1.12e-12   1.27e-12   1.40e-12    
2   0   6   1    1.32e-16   2.61e-14   1.46e-13   3.36e-13   5.47e-13   7.51e-13   9.37e-13   1.10e-12   1.25e-12   1.39e-12    
2   0   6   2    9.32e-17   3.35e-14   2.29e-13   5.83e-13   1.00e-12   1.42e-12   1.80e-12   2.14e-12   2.44e-12   2.69e-12    
2   0   6   3    1.69e-17   1.25e-14   1.09e-13   3.13e-13   5.80e-13   8.64e-13   1.14e-12   1.39e-12   1.62e-12   1.83e-12    
2   0   6   4    1.85e-18   4.71e-15   6.30e-14   2.25e-13   4.77e-13   7.78e-13   1.10e-12   1.41e-12   1.71e-12   1.99e-12    
2   0   6   5    7.87e-20   7.70e-16   1.66e-14   7.69e-14   1.91e-13   3.48e-13   5.28e-13   7.19e-13   9.08e-13   1.09e-12    
2   0   6   6    4.72e-21   2.29e-16   8.10e-15   4.72e-14   1.34e-13   2.68e-13   4.36e-13   6.26e-13   8.28e-13   1.03e-12    
2   0   7   0    2.30e-18   2.64e-15   2.84e-14   9.33e-14   1.90e-13   3.03e-13   4.20e-13   5.33e-13   6.40e-13   7.37e-13    
2   0   7   1    2.13e-18   3.10e-15   3.35e-14   1.06e-13   2.07e-13   3.19e-13   4.30e-13   5.35e-13   6.32e-13   7.19e-13    
2   0   7   2    1.44e-18   3.63e-15   4.79e-14   1.72e-13   3.66e-13   6.02e-13   8.56e-13   1.11e-12   1.36e-12   1.59e-12    
2   0   7   3    3.38e-19   1.73e-15   2.89e-14   1.16e-13   2.64e-13   4.52e-13   6.59e-13   8.71e-13   1.08e-12   1.27e-12    
2   0   7   4    2.54e-20   4.24e-16   1.05e-14   5.14e-14   1.31e-13   2.42e-13   3.73e-13   5.13e-13   6.56e-13   7.97e-13    
2   0   8   0    1.76e-20   2.10e-16   4.97e-15   2.43e-14   6.30e-14   1.19e-13   1.87e-13   2.64e-13   3.43e-13   4.24e-13    
2   0   8   1    2.03e-20   2.68e-16   6.11e-15   2.83e-14   6.95e-14   1.25e-13   1.88e-13   2.54e-13   3.20e-13   3.83e-13    
2   0   8   2    1.27e-20   2.70e-16   7.21e-15   3.64e-14   9.47e-14   1.77e-13   2.74e-13   3.78e-13   4.83e-13   5.86e-13    
2   0   8   3    1.86e-21   9.66e-17   3.55e-15   2.12e-14   6.10e-14   1.22e-13   1.99e-13   2.86e-13   3.78e-13   4.70e-13    
2   1   0   0    1.72e-12   1.92e-12   1.97e-12   1.98e-12   1.99e-12   1.99e-12   2.00e-12   2.01e-12   2.02e-12   2.03e-12    
2   1   0   1    1.10e-11   1.01e-11   9.47e-12   9.19e-12   9.10e-12   9.13e-12   9.23e-12   9.37e-12   9.54e-12   9.71e-12    
2   1   0   2    1.65e-11   1.55e-11   1.48e-11   1.43e-11   1.40e-11   1.38e-11   1.37e-11   1.36e-11   1.35e-11   1.34e-11    
2   1   0   3    4.82e-12   8.17e-12   9.61e-12   1.05e-11   1.11e-11   1.17e-11   1.22e-11   1.26e-11   1.30e-11   1.34e-11    
2   1   0   4    2.14e-13   1.05e-12   1.73e-12   2.18e-12   2.48e-12   2.69e-12   2.84e-12   2.94e-12   3.02e-12   3.09e-12    
2   1   0   5    8.99e-15   1.85e-13   4.92e-13   7.84e-13   1.02e-12   1.21e-12   1.36e-12   1.48e-12   1.58e-12   1.67e-12    
2   1   0   6    1.88e-16   2.11e-14   9.88e-14   2.09e-13   3.24e-13   4.28e-13   5.20e-13   5.98e-13   6.64e-13   7.21e-13    
2   1   0   7    4.02e-18   3.07e-15   2.67e-14   7.60e-14   1.39e-13   2.06e-13   2.69e-13   3.26e-13   3.78e-13   4.22e-13    
2   1   0   8    2.64e-20   1.98e-16   3.82e-15   1.65e-14   3.93e-14   6.95e-14   1.04e-13   1.40e-13   1.75e-13   2.10e-13    
2   1   1   0    9.59e-12   9.26e-12   8.94e-12   8.76e-12   8.67e-12   8.67e-12   8.72e-12   8.81e-12   8.93e-12   9.06e-12    
2   1   1   1    2.73e-11   2.60e-11   2.50e-11   2.46e-11   2.45e-11   2.46e-11   2.49e-11   2.52e-11   2.56e-11   2.61e-11    
2   1   1   3    5.85e-12   1.31e-11   1.65e-11   1.83e-11   1.94e-11   2.01e-11   2.07e-11   2.12e-11   2.16e-11   2.20e-11    
2   1   1   4    3.60e-13   2.44e-12   4.39e-12   5.70e-12   6.54e-12   7.07e-12   7.41e-12   7.65e-12   7.81e-12   7.94e-12    
2   1   1   5    1.69e-14   4.40e-13   1.27e-12   2.10e-12   2.80e-12   3.34e-12   3.76e-12   4.08e-12   4.32e-12   4.51e-12    
2   1   1   6    2.81e-16   3.95e-14   1.96e-13   4.21e-13   6.51e-13   8.56e-13   1.03e-12   1.17e-12   1.29e-12   1.39e-12    
2   1   1   7    4.69e-18   4.67e-15   4.46e-14   1.33e-13   2.51e-13   3.78e-13   5.02e-13   6.15e-13   7.17e-13   8.08e-13    
2   1   1   8    3.43e-20   3.33e-16   6.77e-15   2.94e-14   6.93e-14   1.21e-13   1.78e-13   2.36e-13   2.93e-13   3.47e-13    
2   1   2   0    1.79e-11   1.88e-11   1.98e-11   2.09e-11   2.20e-11   2.29e-11   2.38e-11   2.45e-11   2.52e-11   2.58e-11    
2   1   2   2    1.42e-11   2.41e-11   2.87e-11   3.17e-11   3.42e-11   3.63e-11   3.82e-11   3.99e-11   4.15e-11   4.29e-11    
2   1   2   3    2.24e-12   8.88e-12   1.33e-11   1.59e-11   1.75e-11   1.85e-11   1.93e-11   1.99e-11   2.04e-11   2.09e-11    
2   1   2   4    1.42e-13   1.71e-12   3.72e-12   5.30e-12   6.41e-12   7.19e-12   7.74e-12   8.15e-12   8.45e-12   8.68e-12    
2   1   2   5    8.22e-15   3.97e-13   1.39e-12   2.53e-12   3.56e-12   4.42e-12   5.12e-12   5.69e-12   6.16e-12   6.55e-12    
2   1   2   6    1.82e-16   4.77e-14   3.00e-13   7.39e-13   1.25e-12   1.75e-12   2.21e-12   2.61e-12   2.96e-12   3.26e-12    
2   1   2   7    2.55e-18   4.86e-15   5.91e-14   2.02e-13   4.17e-13   6.70e-13   9.34e-13   1.19e-12   1.44e-12   1.66e-12    
2   1   2   8    1.78e-20   3.45e-16   9.43e-15   4.89e-14   1.30e-13   2.48e-13   3.90e-13   5.46e-13   7.06e-13   8.64e-13    
2   1   3   0    5.35e-12   8.46e-12   9.51e-12   9.95e-12   1.02e-11   1.03e-11   1.04e-11   1.05e-11   1.06e-11   1.07e-11    
2   1   3   1    5.82e-12   1.29e-11   1.61e-11   1.78e-11   1.89e-11   1.96e-11   2.03e-11   2.09e-11   2.15e-11   2.20e-11    
2   1   3   2    2.29e-12   8.62e-12   1.29e-11   1.56e-11   1.74e-11   1.88e-11   1.99e-11   2.08e-11   2.17e-11   2.24e-11    
2   1   3   3    3.17e-13   2.88e-12   5.80e-12   8.05e-12   9.67e-12   1.08e-11   1.17e-11   1.23e-11   1.28e-11   1.33e-11    
2   1   3   4    2.85e-14   7.49e-13   2.10e-12   3.39e-12   4.40e-12   5.14e-12   5.67e-12   6.05e-12   6.31e-12   6.50e-12    
2   1   3   5    1.31e-15   1.51e-13   7.27e-13   1.57e-12   2.47e-12   3.30e-12   4.03e-12   4.65e-12   5.17e-12   5.61e-12    
2   1   3   6    2.93e-17   1.76e-14   1.46e-13   4.12e-13   7.61e-13   1.14e-12   1.50e-12   1.84e-12   2.14e-12   2.41e-12    
2   1   3   7    5.64e-19   2.35e-15   3.69e-14   1.44e-13   3.21e-13   5.43e-13   7.84e-13   1.03e-12   1.26e-12   1.48e-12    
2   1   3   8    3.99e-21   1.57e-16   5.28e-15   3.03e-14   8.57e-14   1.70e-13   2.77e-13   3.98e-13   5.25e-13   6.54e-13    
2   1   4   0    2.80e-13   1.45e-12   2.44e-12   3.12e-12   3.57e-12   3.89e-12   4.12e-12   4.29e-12   4.43e-12   4.54e-12    
2   1   4   1    4.92e-13   3.34e-12   6.14e-12   8.20e-12   9.68e-12   1.08e-11   1.16e-11   1.22e-11   1.28e-11   1.32e-11    
2   1   4   2    1.58e-13   1.95e-12   4.34e-12   6.30e-12   7.76e-12   8.82e-12   9.60e-12   1.02e-11   1.06e-11   1.10e-11    
2   1   4   3    3.65e-14   1.08e-12   3.20e-12   5.37e-12   7.19e-12   8.63e-12   9.75e-12   1.06e-11   1.13e-11   1.19e-11    
2   1   4   4    2.29e-15   1.97e-13   8.42e-13   1.70e-12   2.53e-12   3.26e-12   3.86e-12   4.34e-12   4.72e-12   5.02e-12    
2   1   4   5    1.38e-16   4.80e-14   3.22e-13   8.04e-13   1.36e-12   1.91e-12   2.40e-12   2.84e-12   3.22e-12   3.55e-12    
2   1   4   6    3.17e-18   5.74e-15   6.90e-14   2.36e-13   4.87e-13   7.84e-13   1.09e-12   1.39e-12   1.68e-12   1.94e-12    
2   1   4   7    6.86e-20   9.19e-16   2.13e-14   1.00e-13   2.50e-13   4.52e-13   6.86e-13   9.30e-13   1.17e-12   1.41e-12    
2   1   5   0    8.08e-15   1.68e-13   4.47e-13   7.11e-13   9.24e-13   1.09e-12   1.20e-12   1.29e-12   1.36e-12   1.40e-12    
2   1   5   1    1.22e-14   3.54e-13   1.07e-12   1.84e-12   2.52e-12   3.09e-12   3.55e-12   3.92e-12   4.22e-12   4.47e-12    
2   1   5   2    5.53e-15   2.73e-13   9.72e-13   1.78e-12   2.52e-12   3.12e-12   3.59e-12   3.96e-12   4.24e-12   4.45e-12    
2   1   5   3    1.18e-15   1.40e-13   6.70e-13   1.42e-12   2.18e-12   2.85e-12   3.40e-12   3.85e-12   4.21e-12   4.50e-12    
2   1   5   4    1.18e-16   4.12e-14   2.86e-13   7.42e-13   1.29e-12   1.85e-12   2.37e-12   2.83e-12   3.23e-12   3.57e-12    
2   1   5   5    6.69e-18   8.97e-15   9.50e-14   3.01e-13   5.89e-13   9.11e-13   1.23e-12   1.53e-12   1.81e-12   2.06e-12    
2   1   5   6    1.84e-19   1.31e-15   2.46e-14   1.05e-13   2.48e-13   4.39e-13   6.57e-13   8.86e-13   1.12e-12   1.34e-12    
2   1   6   0    2.23e-16   2.47e-14   1.14e-13   2.39e-13   3.65e-13   4.79e-13   5.76e-13   6.59e-13   7.28e-13   7.87e-13    
2   1   6   1    3.70e-16   5.40e-14   2.79e-13   6.26e-13   1.01e-12   1.37e-12   1.70e-12   1.99e-12   2.24e-12   2.45e-12    
2   1   6   2    1.35e-16   3.55e-14   2.23e-13   5.47e-13   9.24e-13   1.30e-12   1.64e-12   1.94e-12   2.20e-12   2.43e-12    
2   1   6   3    4.88e-17   3.04e-14   2.51e-13   6.98e-13   1.26e-12   1.83e-12   2.37e-12   2.85e-12   3.27e-12   3.63e-12    
2   1   6   4    3.63e-18   7.05e-15   8.63e-14   2.95e-13   6.04e-13   9.61e-13   1.32e-12   1.67e-12   1.98e-12   2.27e-12    
2   1   6   5    2.34e-19   1.81e-15   3.52e-14   1.52e-13   3.60e-13   6.32e-13   9.39e-13   1.26e-12   1.57e-12   1.86e-12    
2   1   6   6    5.75e-21   2.16e-16   7.00e-15   3.90e-14   1.08e-13   2.10e-13   3.35e-13   4.74e-13   6.19e-13   7.63e-13    
2   1   7   0    2.68e-18   1.97e-15   1.70e-14   4.88e-14   9.03e-14   1.34e-13   1.77e-13   2.17e-13   2.53e-13   2.85e-13    
2   1   7   1    4.06e-18   4.84e-15   5.28e-14   1.75e-13   3.57e-13   5.71e-13   7.95e-13   1.02e-12   1.22e-12   1.42e-12    
2   1   7   2    2.59e-18   4.71e-15   5.58e-14   1.87e-13   3.79e-13   5.98e-13   8.21e-13   1.03e-12   1.23e-12   1.40e-12    
2   1   7   3    6.01e-19   2.54e-15   3.99e-14   1.55e-13   3.45e-13   5.82e-13   8.40e-13   1.10e-12   1.35e-12   1.59e-12    
2   1   7   4    6.33e-20   8.19e-16   1.91e-14   9.17e-14   2.33e-13   4.31e-13   6.65e-13   9.16e-13   1.17e-12   1.42e-12    
2   1   8   0    1.65e-20   1.25e-16   2.40e-15   1.03e-14   2.44e-14   4.29e-14   6.40e-14   8.62e-14   1.08e-13   1.30e-13    
2   1   8   1    4.71e-20   5.14e-16   1.14e-14   5.28e-14   1.31e-13   2.39e-13   3.66e-13   5.00e-13   6.37e-13   7.71e-13    
2   1   8   2    2.33e-20   4.16e-16   1.06e-14   5.16e-14   1.31e-13   2.39e-13   3.63e-13   4.92e-13   6.20e-13   7.41e-13    
2   1   8   3    3.92e-21   1.58e-16   5.28e-15   3.00e-14   8.39e-14   1.65e-13   2.66e-13   3.79e-13   4.96e-13   6.13e-13    
2   2   0   0    1.84e-12   1.85e-12   1.88e-12   1.94e-12   2.00e-12   2.07e-12   2.12e-12   2.17e-12   2.22e-12   2.25e-12    
2   2   0   1    4.78e-12   4.57e-12   4.32e-12   4.14e-12   4.04e-12   3.97e-12   3.93e-12   3.91e-12   3.90e-12   3.89e-12    
2   2   0   2    8.80e-12   8.28e-12   7.82e-12   7.57e-12   7.49e-12   7.53e-12   7.64e-12   7.81e-12   8.01e-12   8.22e-12    
2   2   0   3    1.62e-11   1.53e-11   1.44e-11   1.36e-11   1.30e-11   1.24e-11   1.20e-11   1.16e-11   1.13e-11   1.10e-11    
2   2   0   4    8.07e-13   2.30e-12   3.11e-12   3.56e-12   3.83e-12   4.02e-12   4.17e-12   4.30e-12   4.42e-12   4.53e-12    
2   2   0   5    2.46e-14   2.96e-13   6.64e-13   9.77e-13   1.22e-12   1.40e-12   1.54e-12   1.64e-12   1.72e-12   1.79e-12    
2   2   0   6    5.90e-16   3.89e-14   1.53e-13   2.95e-13   4.32e-13   5.51e-13   6.51e-13   7.35e-13   8.05e-13   8.64e-13    
2   2   0   7    9.79e-18   4.63e-15   3.55e-14   9.67e-14   1.75e-13   2.57e-13   3.36e-13   4.09e-13   4.75e-13   5.34e-13    
2   2   0   8    9.08e-20   3.88e-16   6.10e-15   2.37e-14   5.25e-14   8.84e-14   1.27e-13   1.66e-13   2.03e-13   2.38e-13    
2   2   1   0    4.78e-12   4.57e-12   4.32e-12   4.14e-12   4.04e-12   3.97e-12   3.93e-12   3.91e-12   3.90e-12   3.89e-12    
2   2   1   1    2.09e-11   1.97e-11   1.85e-11   1.76e-11   1.70e-11   1.66e-11   1.65e-11   1.64e-11   1.64e-11   1.64e-11    
2   2   1   2    2.55e-11   2.50e-11   2.48e-11   2.51e-11   2.56e-11   2.62e-11   2.68e-11   2.75e-11   2.81e-11   2.87e-11    
2   2   1   3    1.89e-11   2.38e-11   2.47e-11   2.49e-11   2.50e-11   2.50e-11   2.51e-11   2.52e-11   2.53e-11   2.55e-11    
2   2   1   4    1.08e-12   4.18e-12   6.35e-12   7.71e-12   8.59e-12   9.21e-12   9.69e-12   1.01e-11   1.04e-11   1.07e-11    
2   2   1   5    3.90e-14   6.12e-13   1.47e-12   2.21e-12   2.77e-12   3.18e-12   3.46e-12   3.67e-12   3.82e-12   3.92e-12    
2   2   1   6    9.60e-16   8.43e-14   3.63e-13   7.31e-13   1.09e-12   1.40e-12   1.67e-12   1.88e-12   2.06e-12   2.20e-12    
2   2   1   7    1.24e-17   7.78e-15   6.49e-14   1.83e-13   3.33e-13   4.91e-13   6.41e-13   7.78e-13   8.99e-13   1.01e-12    
2   2   1   8    9.15e-20   5.38e-16   9.52e-15   3.91e-14   8.97e-14   1.54e-13   2.25e-13   2.97e-13   3.66e-13   4.32e-13    
2   2   2   0    8.80e-12   8.28e-12   7.82e-12   7.57e-12   7.49e-12   7.53e-12   7.64e-12   7.81e-12   8.01e-12   8.22e-12    
2   2   2   1    2.55e-11   2.50e-11   2.48e-11   2.51e-11   2.56e-11   2.62e-11   2.68e-11   2.75e-11   2.81e-11   2.87e-11    
2   2   2   3    6.56e-12   1.48e-11   1.87e-11   2.08e-11   2.21e-11   2.32e-11   2.41e-11   2.49e-11   2.56e-11   2.63e-11    
2   2   2   4    5.51e-13   3.83e-12   6.97e-12   9.15e-12   1.06e-11   1.16e-11   1.24e-11   1.29e-11   1.33e-11   1.37e-11    
2   2   2   5    1.97e-14   5.63e-13   1.67e-12   2.79e-12   3.73e-12   4.45e-12   5.00e-12   5.41e-12   5.73e-12   5.97e-12    
2   2   2   6    5.05e-16   7.67e-14   3.98e-13   8.87e-13   1.41e-12   1.90e-12   2.34e-12   2.71e-12   3.04e-12   3.32e-12    
2   2   2   7    7.87e-18   8.73e-15   8.88e-14   2.79e-13   5.47e-13   8.51e-13   1.16e-12   1.45e-12   1.73e-12   1.98e-12    
2   2   2   8    7.22e-20   7.29e-16   1.55e-14   7.00e-14   1.71e-13   3.08e-13   4.66e-13   6.33e-13   8.01e-13   9.64e-13    
2   2   3   0    1.62e-11   1.53e-11   1.44e-11   1.36e-11   1.30e-11   1.24e-11   1.20e-11   1.16e-11   1.13e-11   1.10e-11    
2   2   3   1    1.88e-11   2.37e-11   2.47e-11   2.49e-11   2.50e-11   2.50e-11   2.51e-11   2.52e-11   2.53e-11   2.55e-11    
2   2   3   2    6.56e-12   1.48e-11   1.87e-11   2.08e-11   2.21e-11   2.32e-11   2.41e-11   2.49e-11   2.56e-11   2.63e-11    
2   2   3   3    1.34e-12   7.08e-12   1.18e-11   1.49e-11   1.70e-11   1.84e-11   1.95e-11   2.03e-11   2.11e-11   2.17e-11    
2   2   3   4    8.55e-14   1.43e-12   3.57e-12   5.52e-12   7.05e-12   8.21e-12   9.07e-12   9.73e-12   1.02e-11   1.06e-11    
2   2   3   5    3.42e-15   2.29e-13   9.09e-13   1.77e-12   2.58e-12   3.27e-12   3.83e-12   4.27e-12   4.61e-12   4.88e-12    
2   2   3   6    1.04e-16   3.55e-14   2.44e-13   6.32e-13   1.10e-12   1.59e-12   2.04e-12   2.46e-12   2.82e-12   3.14e-12    
2   2   3   7    1.60e-18   3.75e-15   4.88e-14   1.73e-13   3.67e-13   6.02e-13   8.51e-13   1.10e-12   1.34e-12   1.56e-12    
2   2   3   8    1.30e-20   3.01e-16   8.42e-15   4.37e-14   1.16e-13   2.20e-13   3.44e-13   4.80e-13   6.19e-13   7.56e-13    
2   2   4   0    8.03e-13   2.29e-12   3.11e-12   3.55e-12   3.83e-12   4.02e-12   4.17e-12   4.30e-12   4.42e-12   4.53e-12    
2   2   4   1    1.08e-12   4.18e-12   6.36e-12   7.71e-12   8.59e-12   9.21e-12   9.69e-12   1.01e-11   1.04e-11   1.07e-11    
2   2   4   2    5.51e-13   3.83e-12   6.97e-12   9.15e-12   1.06e-11   1.16e-11   1.24e-11   1.29e-11   1.33e-11   1.37e-11    
2   2   4   3    8.55e-14   1.43e-12   3.57e-12   5.52e-12   7.05e-12   8.21e-12   9.07e-12   9.73e-12   1.02e-11   1.06e-11    
2   2   4   4    1.30e-14   6.63e-13   2.38e-12   4.38e-12   6.20e-12   7.70e-12   8.89e-12   9.84e-12   1.06e-11   1.12e-11    
2   2   4   5    3.86e-16   7.80e-14   4.49e-13   1.06e-12   1.73e-12   2.38e-12   2.96e-12   3.45e-12   3.87e-12   4.21e-12    
2   2   4   6    1.21e-17   1.34e-14   1.35e-13   4.18e-13   8.06e-13   1.23e-12   1.65e-12   2.04e-12   2.40e-12   2.71e-12    
2   2   4   7    1.66e-19   1.22e-15   2.33e-14   9.99e-14   2.36e-13   4.16e-13   6.20e-13   8.33e-13   1.04e-12   1.25e-12    
2   2   5   0    2.44e-14   2.95e-13   6.63e-13   9.77e-13   1.22e-12   1.40e-12   1.54e-12   1.64e-12   1.72e-12   1.79e-12    
2   2   5   1    3.89e-14   6.11e-13   1.47e-12   2.21e-12   2.77e-12   3.17e-12   3.46e-12   3.67e-12   3.81e-12   3.92e-12    
2   2   5   2    1.97e-14   5.63e-13   1.67e-12   2.79e-12   3.73e-12   4.45e-12   5.00e-12   5.41e-12   5.73e-12   5.97e-12    
2   2   5   3    3.42e-15   2.29e-13   9.09e-13   1.77e-12   2.58e-12   3.27e-12   3.83e-12   4.27e-12   4.61e-12   4.88e-12    
2   2   5   4    3.86e-16   7.80e-14   4.49e-13   1.06e-12   1.73e-12   2.38e-12   2.96e-12   3.45e-12   3.87e-12   4.21e-12    
2   2   5   5    2.64e-17   2.12e-14   1.95e-13   5.83e-13   1.11e-12   1.69e-12   2.25e-12   2.78e-12   3.25e-12   3.67e-12    
2   2   5   6    7.12e-19   3.02e-15   4.82e-14   1.90e-13   4.25e-13   7.20e-13   1.04e-12   1.36e-12   1.66e-12   1.95e-12    
2   2   6   0    5.86e-16   3.89e-14   1.52e-13   2.95e-13   4.31e-13   5.50e-13   6.51e-13   7.35e-13   8.05e-13   8.64e-13    
2   2   6   1    9.54e-16   8.41e-14   3.62e-13   7.30e-13   1.09e-12   1.40e-12   1.67e-12   1.88e-12   2.06e-12   2.20e-12    
2   2   6   2    5.05e-16   7.67e-14   3.98e-13   8.87e-13   1.41e-12   1.90e-12   2.34e-12   2.71e-12   3.04e-12   3.32e-12    
2   2   6   3    1.04e-16   3.55e-14   2.44e-13   6.32e-13   1.10e-12   1.59e-12   2.04e-12   2.46e-12   2.82e-12   3.14e-12    
2   2   6   4    1.21e-17   1.34e-14   1.35e-13   4.18e-13   8.06e-13   1.23e-12   1.65e-12   2.04e-12   2.40e-12   2.71e-12    
2   2   6   5    7.12e-19   3.02e-15   4.82e-14   1.90e-13   4.25e-13   7.20e-13   1.04e-12   1.36e-12   1.66e-12   1.95e-12    
2   2   6   6    2.53e-20   5.79e-16   1.62e-14   8.39e-14   2.23e-13   4.23e-13   6.65e-13   9.29e-13   1.20e-12   1.47e-12    
2   2   7   0    9.71e-18   4.62e-15   3.54e-14   9.66e-14   1.74e-13   2.56e-13   3.36e-13   4.09e-13   4.75e-13   5.33e-13    
2   2   7   1    1.24e-17   7.77e-15   6.49e-14   1.83e-13   3.33e-13   4.91e-13   6.41e-13   7.78e-13   8.99e-13   1.01e-12    
2   2   7   2    7.87e-18   8.73e-15   8.88e-14   2.79e-13   5.47e-13   8.51e-13   1.16e-12   1.45e-12   1.73e-12   1.98e-12    
2   2   7   3    1.60e-18   3.75e-15   4.88e-14   1.73e-13   3.67e-13   6.02e-13   8.51e-13   1.10e-12   1.34e-12   1.56e-12    
2   2   7   4    1.66e-19   1.22e-15   2.33e-14   9.99e-14   2.36e-13   4.16e-13   6.20e-13   8.33e-13   1.04e-12   1.25e-12    
2   2   8   0    8.99e-20   3.86e-16   6.09e-15   2.36e-14   5.25e-14   8.83e-14   1.27e-13   1.66e-13   2.03e-13   2.38e-13    
2   2   8   1    9.13e-20   5.38e-16   9.51e-15   3.91e-14   8.97e-14   1.54e-13   2.25e-13   2.97e-13   3.66e-13   4.32e-13    
2   2   8   2    7.22e-20   7.29e-16   1.55e-14   7.00e-14   1.71e-13   3.08e-13   4.66e-13   6.33e-13   8.01e-13   9.64e-13    
2   2   8   3    1.30e-20   3.01e-16   8.42e-15   4.37e-14   1.16e-13   2.20e-13   3.44e-13   4.80e-13   6.19e-13   7.56e-13    
2   3   0   0    6.91e-13   7.07e-13   6.86e-13   6.64e-13   6.44e-13   6.27e-13   6.11e-13   5.96e-13   5.83e-13   5.69e-13    
2   3   0   1    2.34e-12   2.52e-12   2.60e-12   2.65e-12   2.69e-12   2.72e-12   2.75e-12   2.77e-12   2.78e-12   2.79e-12    
2   3   0   2    4.09e-12   4.23e-12   4.16e-12   4.04e-12   3.92e-12   3.82e-12   3.74e-12   3.67e-12   3.62e-12   3.57e-12    
2   3   0   3    7.18e-12   7.14e-12   7.00e-12   6.95e-12   7.00e-12   7.12e-12   7.30e-12   7.52e-12   7.76e-12   8.00e-12    
2   3   0   4    4.51e-12   5.87e-12   6.23e-12   6.33e-12   6.33e-12   6.28e-12   6.22e-12   6.15e-12   6.08e-12   6.01e-12    
2   3   0   5    1.94e-13   9.68e-13   1.60e-12   2.03e-12   2.32e-12   2.53e-12   2.69e-12   2.81e-12   2.92e-12   3.01e-12    
2   3   0   6    3.86e-15   1.12e-13   3.44e-13   5.94e-13   8.15e-13   9.96e-13   1.14e-12   1.26e-12   1.35e-12   1.42e-12    
2   3   0   7    4.63e-17   9.36e-15   5.41e-14   1.28e-13   2.11e-13   2.91e-13   3.64e-13   4.29e-13   4.85e-13   5.34e-13    
2   3   0   8    4.02e-19   8.19e-16   1.05e-14   3.75e-14   8.03e-14   1.33e-13   1.89e-13   2.47e-13   3.03e-13   3.55e-13    
2   3   1   0    2.60e-12   2.44e-12   2.24e-12   2.05e-12   1.90e-12   1.78e-12   1.68e-12   1.60e-12   1.53e-12   1.48e-12    
2   3   1   1    7.33e-12   7.11e-12   6.79e-12   6.52e-12   6.32e-12   6.17e-12   6.06e-12   5.98e-12   5.91e-12   5.86e-12    
2   3   1   2    1.56e-11   1.47e-11   1.39e-11   1.33e-11   1.30e-11   1.27e-11   1.26e-11   1.26e-11   1.26e-11   1.27e-11    
2   3   1   3    2.20e-11   2.22e-11   2.22e-11   2.26e-11   2.32e-11   2.40e-11   2.48e-11   2.56e-11   2.64e-11   2.72e-11    
2   3   1   4    7.44e-12   1.29e-11   1.49e-11   1.58e-11   1.62e-11   1.64e-11   1.65e-11   1.65e-11   1.65e-11   1.66e-11    
2   3   1   5    2.68e-13   1.87e-12   3.46e-12   4.58e-12   5.35e-12   5.88e-12   6.26e-12   6.54e-12   6.76e-12   6.95e-12    
2   3   1   6    6.20e-15   2.26e-13   7.32e-13   1.29e-12   1.78e-12   2.17e-12   2.48e-12   2.73e-12   2.91e-12   3.06e-12    
2   3   1   7    8.56e-17   2.28e-14   1.43e-13   3.48e-13   5.79e-13   8.00e-13   9.96e-13   1.16e-12   1.31e-12   1.42e-12    
2   3   1   8    6.84e-19   1.73e-15   2.32e-14   8.27e-14   1.74e-13   2.83e-13   3.97e-13   5.08e-13   6.13e-13   7.10e-13    
2   3   2   0    4.55e-12   4.27e-12   3.96e-12   3.72e-12   3.54e-12   3.41e-12   3.31e-12   3.24e-12   3.19e-12   3.16e-12    
2   3   2   1    1.52e-11   1.51e-11   1.44e-11   1.36e-11   1.30e-11   1.26e-11   1.22e-11   1.20e-11   1.19e-11   1.18e-11    
2   3   2   2    2.45e-11   2.42e-11   2.33e-11   2.25e-11   2.20e-11   2.18e-11   2.18e-11   2.19e-11   2.20e-11   2.22e-11    
2   3   2   4    2.78e-12   8.25e-12   1.14e-11   1.31e-11   1.41e-11   1.48e-11   1.54e-11   1.59e-11   1.63e-11   1.67e-11    
2   3   2   5    1.37e-13   1.67e-12   3.71e-12   5.42e-12   6.72e-12   7.71e-12   8.47e-12   9.06e-12   9.55e-12   9.95e-12    
2   3   2   6    3.27e-15   2.15e-13   8.47e-13   1.65e-12   2.43e-12   3.11e-12   3.68e-12   4.15e-12   4.53e-12   4.85e-12    
2   3   2   7    3.73e-17   1.75e-14   1.33e-13   3.61e-13   6.49e-13   9.50e-13   1.24e-12   1.51e-12   1.75e-12   1.96e-12    
2   3   2   8    3.23e-19   1.51e-15   2.56e-14   1.06e-13   2.47e-13   4.32e-13   6.42e-13   8.62e-13   1.08e-12   1.30e-12    
2   3   3   0    6.98e-12   6.48e-12   5.94e-12   5.49e-12   5.14e-12   4.87e-12   4.66e-12   4.50e-12   4.37e-12   4.27e-12    
2   3   3   1    2.23e-11   2.19e-11   2.11e-11   2.06e-11   2.01e-11   1.98e-11   1.95e-11   1.92e-11   1.90e-11   1.88e-11    
2   3   3   3    5.89e-12   1.37e-11   1.79e-11   2.04e-11   2.23e-11   2.38e-11   2.51e-11   2.63e-11   2.75e-11   2.86e-11    
2   3   3   4    4.94e-13   3.63e-12   6.83e-12   9.13e-12   1.07e-11   1.18e-11   1.26e-11   1.33e-11   1.38e-11   1.43e-11    
2   3   3   5    2.46e-14   7.08e-13   2.13e-12   3.61e-12   4.87e-12   5.88e-12   6.68e-12   7.29e-12   7.77e-12   8.15e-12    
2   3   3   6    6.17e-16   9.50e-14   5.00e-13   1.13e-12   1.81e-12   2.44e-12   3.00e-12   3.48e-12   3.88e-12   4.21e-12    
2   3   3   7    8.77e-18   9.29e-15   9.28e-14   2.88e-13   5.60e-13   8.64e-13   1.17e-12   1.46e-12   1.72e-12   1.96e-12    
2   3   3   8    8.90e-20   8.61e-16   1.80e-14   8.14e-14   1.99e-13   3.58e-13   5.42e-13   7.36e-13   9.31e-13   1.12e-12    
2   3   4   0    4.27e-12   5.43e-12   5.68e-12   5.69e-12   5.63e-12   5.56e-12   5.48e-12   5.42e-12   5.36e-12   5.31e-12    
2   3   4   1    6.78e-12   1.14e-11   1.34e-11   1.46e-11   1.55e-11   1.64e-11   1.72e-11   1.79e-11   1.85e-11   1.92e-11    
2   3   4   2    2.72e-12   8.45e-12   1.20e-11   1.40e-11   1.53e-11   1.62e-11   1.69e-11   1.74e-11   1.78e-11   1.82e-11    
2   3   4   3    5.69e-13   3.97e-12   7.20e-12   9.39e-12   1.08e-11   1.18e-11   1.24e-11   1.29e-11   1.33e-11   1.37e-11    
2   3   4   4    4.33e-14   9.34e-13   2.54e-12   4.10e-12   5.39e-12   6.39e-12   7.16e-12   7.76e-12   8.23e-12   8.59e-12    
2   3   4   5    2.60e-15   2.49e-13   1.12e-12   2.32e-12   3.53e-12   4.60e-12   5.50e-12   6.24e-12   6.86e-12   7.35e-12    
2   3   4   6    6.42e-17   3.01e-14   2.29e-13   6.18e-13   1.10e-12   1.60e-12   2.07e-12   2.50e-12   2.87e-12   3.19e-12    
2   3   4   7    1.14e-18   3.97e-15   5.93e-14   2.24e-13   4.88e-13   8.08e-13   1.15e-12   1.48e-12   1.79e-12   2.08e-12    
2   3   5   0    1.69e-13   8.41e-13   1.36e-12   1.67e-12   1.84e-12   1.93e-12   1.97e-12   1.99e-12   1.99e-12   1.98e-12    
2   3   5   1    2.27e-13   1.58e-12   2.88e-12   3.78e-12   4.37e-12   4.77e-12   5.04e-12   5.23e-12   5.36e-12   5.45e-12    
2   3   5   2    9.55e-14   1.17e-12   2.59e-12   3.76e-12   4.61e-12   5.22e-12   5.65e-12   5.97e-12   6.20e-12   6.38e-12    
2   3   5   3    2.25e-14   6.49e-13   1.96e-12   3.31e-12   4.46e-12   5.36e-12   6.05e-12   6.57e-12   6.97e-12   7.28e-12    
2   3   5   4    2.20e-15   1.84e-13   7.69e-13   1.53e-12   2.26e-12   2.90e-12   3.43e-12   3.85e-12   4.19e-12   4.46e-12    
2   3   5   5    1.08e-16   3.72e-14   2.56e-13   6.58e-13   1.15e-12   1.64e-12   2.10e-12   2.52e-12   2.88e-12   3.20e-12    
2   3   5   6    3.23e-18   6.08e-15   7.41e-14   2.54e-13   5.27e-13   8.50e-13   1.19e-12   1.52e-12   1.83e-12   2.12e-12    
2   3   6   0    2.84e-15   7.81e-14   2.29e-13   3.82e-13   5.10e-13   6.11e-13   6.90e-13   7.51e-13   7.99e-13   8.37e-13    
2   3   6   1    5.66e-15   2.15e-13   7.04e-13   1.25e-12   1.74e-12   2.14e-12   2.48e-12   2.74e-12   2.96e-12   3.15e-12    
2   3   6   2    2.82e-15   1.82e-13   7.08e-13   1.36e-12   1.99e-12   2.53e-12   2.97e-12   3.33e-12   3.63e-12   3.86e-12    
2   3   6   3    6.46e-16   1.02e-13   5.37e-13   1.21e-12   1.92e-12   2.60e-12   3.19e-12   3.70e-12   4.14e-12   4.51e-12    
2   3   6   4    5.94e-17   2.80e-14   2.15e-13   5.88e-13   1.06e-12   1.57e-12   2.06e-12   2.51e-12   2.93e-12   3.30e-12    
2   3   6   5    3.51e-18   6.51e-15   7.80e-14   2.64e-13   5.40e-13   8.59e-13   1.19e-12   1.50e-12   1.80e-12   2.07e-12    
2   3   6   6    1.04e-19   9.98e-16   2.07e-14   9.25e-14   2.24e-13   3.99e-13   5.98e-13   8.07e-13   1.01e-12   1.21e-12    
2   3   7   0    4.08e-17   8.55e-15   4.91e-14   1.14e-13   1.85e-13   2.52e-13   3.10e-13   3.60e-13   4.01e-13   4.36e-13    
2   3   7   1    8.01e-17   2.16e-14   1.38e-13   3.45e-13   5.92e-13   8.41e-13   1.07e-12   1.28e-12   1.47e-12   1.63e-12    
2   3   7   2    3.10e-17   1.43e-14   1.10e-13   2.98e-13   5.38e-13   7.89e-13   1.03e-12   1.25e-12   1.45e-12   1.62e-12    
2   3   7   3    9.73e-18   1.08e-14   1.12e-13   3.56e-13   7.06e-13   1.11e-12   1.51e-12   1.90e-12   2.26e-12   2.59e-12    
2   3   7   4    1.05e-18   3.30e-15   4.75e-14   1.78e-13   3.90e-13   6.54e-13   9.42e-13   1.23e-12   1.52e-12   1.79e-12    
2   3   8   0    4.08e-19   7.68e-16   9.04e-15   2.98e-14   5.93e-14   9.18e-14   1.24e-13   1.53e-13   1.79e-13   2.02e-13    
2   3   8   1    8.18e-19   1.99e-15   2.59e-14   9.14e-14   1.91e-13   3.09e-13   4.32e-13   5.51e-13   6.62e-13   7.63e-13    
2   3   8   2    2.86e-19   1.25e-15   2.01e-14   7.85e-14   1.75e-13   2.94e-13   4.23e-13   5.52e-13   6.75e-13   7.89e-13    
2   3   8   3    9.56e-20   9.70e-16   2.08e-14   9.48e-14   2.33e-13   4.22e-13   6.40e-13   8.70e-13   1.10e-12   1.33e-12    
2   4   0   0    4.20e-13   4.14e-13   4.01e-13   3.86e-13   3.71e-13   3.57e-13   3.45e-13   3.35e-13   3.25e-13   3.16e-13    
2   4   0   1    1.16e-12   1.19e-12   1.14e-12   1.07e-12   1.01e-12   9.52e-13   9.05e-13   8.65e-13   8.31e-13   8.02e-13    
2   4   0   2    3.15e-12   3.07e-12   2.95e-12   2.85e-12   2.76e-12   2.68e-12   2.62e-12   2.56e-12   2.51e-12   2.47e-12    
2   4   0   3    3.50e-12   3.43e-12   3.28e-12   3.14e-12   3.01e-12   2.91e-12   2.82e-12   2.74e-12   2.67e-12   2.61e-12    
2   4   0   4    5.64e-12   5.97e-12   6.10e-12   6.24e-12   6.43e-12   6.67e-12   6.93e-12   7.21e-12   7.49e-12   7.78e-12    
2   4   0   5    1.73e-12   2.98e-12   3.55e-12   3.83e-12   3.99e-12   4.07e-12   4.11e-12   4.13e-12   4.14e-12   4.13e-12    
2   4   0   6    3.95e-14   3.81e-13   8.04e-13   1.15e-12   1.42e-12   1.63e-12   1.80e-12   1.93e-12   2.04e-12   2.14e-12    
2   4   0   7    5.90e-16   4.09e-14   1.70e-13   3.46e-13   5.26e-13   6.91e-13   8.36e-13   9.59e-13   1.06e-12   1.15e-12    
2   4   0   8    3.37e-18   2.22e-15   1.95e-14   5.72e-14   1.08e-13   1.64e-13   2.18e-13   2.70e-13   3.16e-13   3.58e-13    
2   4   1   0    1.07e-12   1.14e-12   1.15e-12   1.14e-12   1.12e-12   1.09e-12   1.07e-12   1.05e-12   1.02e-12   1.00e-12    
2   4   1   1    3.35e-12   3.36e-12   3.18e-12   2.98e-12   2.79e-12   2.62e-12   2.48e-12   2.35e-12   2.24e-12   2.14e-12    
2   4   1   2    7.66e-12   7.84e-12   7.60e-12   7.30e-12   7.00e-12   6.74e-12   6.52e-12   6.33e-12   6.17e-12   6.03e-12    
2   4   1   3    1.06e-11   1.04e-11   9.82e-12   9.33e-12   8.94e-12   8.65e-12   8.43e-12   8.28e-12   8.19e-12   8.13e-12    
2   4   1   4    1.71e-11   1.86e-11   1.97e-11   2.09e-11   2.21e-11   2.33e-11   2.45e-11   2.57e-11   2.68e-11   2.79e-11    
2   4   1   5    2.80e-12   6.50e-12   8.37e-12   9.34e-12   9.88e-12   1.02e-11   1.04e-11   1.05e-11   1.06e-11   1.07e-11    
2   4   1   6    6.50e-14   7.88e-13   1.75e-12   2.54e-12   3.13e-12   3.55e-12   3.86e-12   4.10e-12   4.28e-12   4.43e-12    
2   4   1   7    8.47e-16   7.49e-14   3.29e-13   6.78e-13   1.03e-12   1.35e-12   1.63e-12   1.86e-12   2.05e-12   2.21e-12    
2   4   1   8    5.89e-18   4.85e-15   4.46e-14   1.32e-13   2.47e-13   3.72e-13   4.92e-13   6.03e-13   7.02e-13   7.90e-13    
2   4   2   0    2.97e-12   2.98e-12   2.87e-12   2.76e-12   2.66e-12   2.57e-12   2.51e-12   2.45e-12   2.41e-12   2.37e-12    
2   4   2   1    6.89e-12   6.87e-12   6.52e-12   6.13e-12   5.79e-12   5.50e-12   5.26e-12   5.06e-12   4.90e-12   4.76e-12    
2   4   2   2    1.47e-11   1.47e-11   1.41e-11   1.34e-11   1.28e-11   1.23e-11   1.19e-11   1.16e-11   1.14e-11   1.12e-11    
2   4   2   3    1.98e-11   1.94e-11   1.85e-11   1.77e-11   1.71e-11   1.67e-11   1.64e-11   1.63e-11   1.62e-11   1.62e-11    
2   4   2   5    1.21e-12   4.91e-12   7.57e-12   9.19e-12   1.02e-11   1.08e-11   1.13e-11   1.17e-11   1.20e-11   1.22e-11    
2   4   2   6    3.02e-14   6.55e-13   1.79e-12   2.90e-12   3.84e-12   4.61e-12   5.22e-12   5.73e-12   6.16e-12   6.53e-12    
2   4   2   7    4.75e-16   7.50e-14   4.01e-13   9.14e-13   1.49e-12   2.05e-12   2.56e-12   3.02e-12   3.42e-12   3.77e-12    
2   4   2   8    3.13e-18   4.47e-15   4.94e-14   1.61e-13   3.24e-13   5.11e-13   7.04e-13   8.92e-13   1.07e-12   1.23e-12    
2   4   3   0    3.32e-12   3.27e-12   3.12e-12   2.97e-12   2.84e-12   2.73e-12   2.64e-12   2.58e-12   2.53e-12   2.49e-12    
2   4   3   1    1.05e-11   1.05e-11   9.85e-12   9.21e-12   8.67e-12   8.23e-12   7.88e-12   7.62e-12   7.41e-12   7.25e-12    
2   4   3   2    1.85e-11   1.96e-11   1.93e-11   1.89e-11   1.85e-11   1.82e-11   1.80e-11   1.78e-11   1.77e-11   1.77e-11    
2   4   3   3    2.74e-11   2.85e-11   2.83e-11   2.80e-11   2.78e-11   2.77e-11   2.77e-11   2.77e-11   2.78e-11   2.78e-11    
2   4   3   4    4.50e-12   1.08e-11   1.47e-11   1.73e-11   1.95e-11   2.13e-11   2.29e-11   2.45e-11   2.59e-11   2.72e-11    
2   4   3   5    1.99e-13   1.88e-12   3.87e-12   5.42e-12   6.51e-12   7.29e-12   7.85e-12   8.27e-12   8.60e-12   8.87e-12    
2   4   3   6    5.67e-15   2.83e-13   1.02e-12   1.90e-12   2.72e-12   3.43e-12   4.01e-12   4.49e-12   4.89e-12   5.22e-12    
2   4   3   7    8.92e-17   3.13e-14   2.18e-13   5.66e-13   9.90e-13   1.43e-12   1.84e-12   2.21e-12   2.54e-12   2.83e-12    
2   4   3   8    6.70e-19   2.18e-15   3.15e-14   1.17e-13   2.54e-13   4.20e-13   5.98e-13   7.75e-13   9.45e-13   1.10e-12    
2   4   4   0    4.12e-12   4.31e-12   4.23e-12   4.16e-12   4.11e-12   4.09e-12   4.09e-12   4.09e-12   4.11e-12   4.13e-12    
2   4   4   1    1.49e-11   1.48e-11   1.42e-11   1.37e-11   1.33e-11   1.30e-11   1.27e-11   1.25e-11   1.23e-11   1.21e-11    
2   4   4   3    4.84e-12   1.16e-11   1.53e-11   1.74e-11   1.86e-11   1.95e-11   2.01e-11   2.05e-11   2.09e-11   2.12e-11    
2   4   4   4    5.37e-13   3.76e-12   6.96e-12   9.28e-12   1.09e-11   1.21e-11   1.29e-11   1.36e-11   1.42e-11   1.46e-11    
2   4   4   5    2.04e-14   5.76e-13   1.71e-12   2.90e-12   3.93e-12   4.76e-12   5.42e-12   5.94e-12   6.36e-12   6.69e-12    
2   4   4   6    6.73e-16   1.08e-13   5.70e-13   1.27e-12   2.02e-12   2.71e-12   3.31e-12   3.82e-12   4.24e-12   4.60e-12    
2   4   4   7    1.01e-17   1.09e-14   1.10e-13   3.44e-13   6.72e-13   1.04e-12   1.41e-12   1.77e-12   2.10e-12   2.40e-12    
2   4   5   0    1.43e-12   2.33e-12   2.65e-12   2.76e-12   2.79e-12   2.77e-12   2.74e-12   2.69e-12   2.65e-12   2.60e-12    
2   4   5   1    2.23e-12   5.12e-12   6.51e-12   7.15e-12   7.43e-12   7.53e-12   7.54e-12   7.49e-12   7.42e-12   7.33e-12    
2   4   5   2    1.14e-12   4.50e-12   6.84e-12   8.20e-12   9.00e-12   9.49e-12   9.80e-12   1.00e-11   1.01e-11   1.03e-11    
2   4   5   3    1.86e-13   1.76e-12   3.60e-12   4.99e-12   5.97e-12   6.64e-12   7.11e-12   7.46e-12   7.71e-12   7.91e-12    
2   4   5   4    2.43e-14   7.02e-13   2.13e-12   3.66e-12   5.00e-12   6.08e-12   6.94e-12   7.61e-12   8.13e-12   8.54e-12    
2   4   5   5    9.55e-16   1.11e-13   5.33e-13   1.15e-12   1.80e-12   2.41e-12   2.94e-12   3.40e-12   3.78e-12   4.10e-12    
2   4   5   6    3.22e-17   1.97e-14   1.65e-13   4.68e-13   8.63e-13   1.29e-12   1.69e-12   2.07e-12   2.41e-12   2.71e-12    
2   4   6   0    3.21e-14   2.91e-13   5.82e-13   8.05e-13   9.64e-13   1.08e-12   1.16e-12   1.22e-12   1.26e-12   1.29e-12    
2   4   6   1    5.36e-14   6.40e-13   1.39e-12   1.98e-12   2.41e-12   2.72e-12   2.93e-12   3.09e-12   3.21e-12   3.30e-12    
2   4   6   2    2.73e-14   5.92e-13   1.61e-12   2.60e-12   3.42e-12   4.07e-12   4.57e-12   4.97e-12   5.30e-12   5.57e-12    
2   4   6   3    5.96e-15   2.91e-13   1.03e-12   1.91e-12   2.72e-12   3.42e-12   4.00e-12   4.48e-12   4.88e-12   5.21e-12    
2   4   6   4    5.87e-16   9.70e-14   5.29e-13   1.21e-12   1.97e-12   2.69e-12   3.33e-12   3.89e-12   4.37e-12   4.78e-12    
2   4   6   5    3.25e-17   2.01e-14   1.69e-13   4.84e-13   9.02e-13   1.36e-12   1.81e-12   2.23e-12   2.62e-12   2.97e-12    
2   4   6   6    9.18e-19   3.08e-15   4.56e-14   1.73e-13   3.81e-13   6.39e-13   9.20e-13   1.20e-12   1.48e-12   1.74e-12    
2   4   7   0    4.90e-16   3.00e-14   1.14e-13   2.18e-13   3.18e-13   4.08e-13   4.84e-13   5.49e-13   6.03e-13   6.48e-13    
2   4   7   1    7.47e-16   6.30e-14   2.68e-13   5.39e-13   8.09e-13   1.05e-12   1.25e-12   1.42e-12   1.55e-12   1.66e-12    
2   4   7   2    4.19e-16   6.42e-14   3.36e-13   7.54e-13   1.21e-12   1.65e-12   2.04e-12   2.38e-12   2.68e-12   2.93e-12    
2   4   7   3    6.81e-17   2.37e-14   1.64e-13   4.27e-13   7.49e-13   1.08e-12   1.40e-12   1.69e-12   1.95e-12   2.18e-12    
2   4   7   4    9.77e-18   1.11e-14   1.17e-13   3.75e-13   7.49e-13   1.18e-12   1.62e-12   2.05e-12   2.45e-12   2.82e-12    
2   4   8   0    4.26e-18   2.40e-15   1.90e-14   5.19e-14   9.34e-14   1.37e-13   1.78e-13   2.15e-13   2.49e-13   2.78e-13    
2   4   8   1    5.64e-18   4.52e-15   4.07e-14   1.19e-13   2.23e-13   3.35e-13   4.43e-13   5.41e-13   6.29e-13   7.06e-13    
2   4   8   2    3.40e-18   4.88e-15   5.40e-14   1.76e-13   3.53e-13   5.54e-13   7.59e-13   9.55e-13   1.14e-12   1.30e-12    
2   4   8   3    6.01e-19   1.94e-15   2.79e-14   1.03e-13   2.24e-13   3.70e-13   5.27e-13   6.84e-13   8.34e-13   9.76e-13    
2   5   0   0    1.54e-13   1.72e-13   1.76e-13   1.75e-13   1.70e-13   1.65e-13   1.60e-13   1.55e-13   1.50e-13   1.46e-13    
2   5   0   1    1.21e-12   1.19e-12   1.13e-12   1.06e-12   9.98e-13   9.45e-13   9.00e-13   8.60e-13   8.26e-13   7.96e-13    
2   5   0   2    1.27e-12   1.36e-12   1.36e-12   1.33e-12   1.28e-12   1.23e-12   1.18e-12   1.14e-12   1.10e-12   1.06e-12    
2   5   0   3    2.45e-12   2.43e-12   2.34e-12   2.26e-12   2.18e-12   2.11e-12   2.06e-12   2.01e-12   1.97e-12   1.94e-12    
2   5   0   4    2.99e-12   3.09e-12   3.05e-12   2.97e-12   2.90e-12   2.82e-12   2.75e-12   2.69e-12   2.63e-12   2.58e-12    
2   5   0   5    4.82e-12   5.44e-12   5.76e-12   6.05e-12   6.36e-12   6.69e-12   7.04e-12   7.39e-12   7.75e-12   8.09e-12    
2   5   0   6    8.30e-13   2.03e-12   2.72e-12   3.10e-12   3.32e-12   3.44e-12   3.52e-12   3.56e-12   3.58e-12   3.59e-12    
2   5   0   7    1.11e-14   1.76e-13   4.39e-13   6.86e-13   8.92e-13   1.06e-12   1.20e-12   1.31e-12   1.41e-12   1.50e-12    
2   5   0   8    8.61e-17   1.36e-14   7.49e-14   1.76e-13   2.94e-13   4.14e-13   5.27e-13   6.32e-13   7.27e-13   8.12e-13    
2   5   1   0    4.93e-13   4.79e-13   4.55e-13   4.32e-13   4.13e-13   3.95e-13   3.80e-13   3.66e-13   3.54e-13   3.43e-13    
2   5   1   1    1.69e-12   1.78e-12   1.78e-12   1.75e-12   1.72e-12   1.67e-12   1.63e-12   1.60e-12   1.56e-12   1.53e-12    
2   5   1   2    3.47e-12   3.58e-12   3.50e-12   3.37e-12   3.23e-12   3.09e-12   2.96e-12   2.84e-12   2.73e-12   2.63e-12    
2   5   1   3    6.03e-12   6.14e-12   5.98e-12   5.77e-12   5.57e-12   5.38e-12   5.22e-12   5.08e-12   4.96e-12   4.85e-12    
2   5   1   4    8.38e-12   8.83e-12   8.71e-12   8.44e-12   8.15e-12   7.88e-12   7.65e-12   7.45e-12   7.30e-12   7.17e-12    
2   5   1   5    1.49e-11   1.64e-11   1.77e-11   1.92e-11   2.08e-11   2.25e-11   2.41e-11   2.57e-11   2.73e-11   2.87e-11    
2   5   1   6    1.20e-12   3.70e-12   5.31e-12   6.29e-12   6.90e-12   7.29e-12   7.55e-12   7.74e-12   7.88e-12   7.98e-12    
2   5   1   7    1.58e-14   3.35e-13   9.00e-13   1.44e-12   1.88e-12   2.22e-12   2.49e-12   2.70e-12   2.86e-12   3.00e-12    
2   5   1   8    1.23e-16   2.52e-14   1.47e-13   3.52e-13   5.87e-13   8.18e-13   1.03e-12   1.22e-12   1.39e-12   1.54e-12    
2   5   2   0    1.39e-12   1.48e-12   1.48e-12   1.44e-12   1.39e-12   1.34e-12   1.29e-12   1.24e-12   1.20e-12   1.16e-12    
2   5   2   1    5.15e-12   5.19e-12   5.00e-12   4.78e-12   4.56e-12   4.38e-12   4.22e-12   4.09e-12   3.97e-12   3.87e-12    
2   5   2   2    6.79e-12   7.06e-12   6.93e-12   6.67e-12   6.38e-12   6.11e-12   5.86e-12   5.64e-12   5.44e-12   5.27e-12    
2   5   2   3    1.25e-11   1.28e-11   1.24e-11   1.20e-11   1.16e-11   1.12e-11   1.10e-11   1.07e-11   1.06e-11   1.04e-11    
2   5   2   4    1.56e-11   1.60e-11   1.56e-11   1.50e-11   1.45e-11   1.41e-11   1.37e-11   1.35e-11   1.33e-11   1.32e-11       
2   5   2   6    5.64e-13   3.03e-12   5.21e-12   6.72e-12   7.75e-12   8.46e-12   8.98e-12   9.38e-12   9.69e-12   9.96e-12    
2   5   2   7    7.46e-15   2.81e-13   9.25e-13   1.66e-12   2.34e-12   2.93e-12   3.44e-12   3.87e-12   4.25e-12   4.58e-12    
2   5   2   8    6.94e-17   2.52e-14   1.81e-13   4.84e-13   8.70e-13   1.29e-12   1.70e-12   2.09e-12   2.45e-12   2.78e-12    
2   5   3   0    1.44e-12   1.41e-12   1.32e-12   1.25e-12   1.18e-12   1.12e-12   1.07e-12   1.02e-12   9.87e-13   9.56e-13    
2   5   3   1    6.42e-12   6.52e-12   6.31e-12   6.06e-12   5.81e-12   5.59e-12   5.39e-12   5.22e-12   5.07e-12   4.94e-12    
2   5   3   2    8.81e-12   8.94e-12   8.66e-12   8.30e-12   7.94e-12   7.61e-12   7.32e-12   7.07e-12   6.86e-12   6.68e-12    
2   5   3   3    1.58e-11   1.56e-11   1.50e-11   1.44e-11   1.39e-11   1.34e-11   1.31e-11   1.29e-11   1.27e-11   1.26e-11    
2   5   3   4    2.24e-11   2.28e-11   2.25e-11   2.21e-11   2.17e-11   2.14e-11   2.11e-11   2.09e-11   2.07e-11   2.06e-11    
2   5   3   5    3.70e-12   9.38e-12   1.30e-11   1.56e-11   1.78e-11   1.99e-11   2.17e-11   2.35e-11   2.51e-11   2.67e-11    
2   5   3   6    9.45e-14   1.19e-12   2.71e-12   4.02e-12   5.02e-12   5.77e-12   6.32e-12   6.74e-12   7.06e-12   7.32e-12    
2   5   3   7    1.50e-15   1.34e-13   5.86e-13   1.20e-12   1.83e-12   2.39e-12   2.88e-12   3.29e-12   3.64e-12   3.94e-12    
2   5   3   8    1.38e-17   1.13e-14   1.05e-13   3.16e-13   6.08e-13   9.33e-13   1.26e-12   1.57e-12   1.86e-12   2.13e-12    
2   5   4   0    2.24e-12   2.30e-12   2.23e-12   2.14e-12   2.05e-12   1.97e-12   1.90e-12   1.84e-12   1.78e-12   1.73e-12    
2   5   4   1    8.21e-12   8.28e-12   8.00e-12   7.68e-12   7.42e-12   7.21e-12   7.06e-12   6.94e-12   6.86e-12   6.81e-12    
2   5   4   2    1.48e-11   1.47e-11   1.41e-11   1.34e-11   1.28e-11   1.23e-11   1.19e-11   1.16e-11   1.13e-11   1.11e-11    
2   5   4   3    2.31e-11   2.30e-11   2.27e-11   2.28e-11   2.33e-11   2.40e-11   2.48e-11   2.57e-11   2.66e-11   2.74e-11    
2   5   4   4    7.49e-12   1.28e-11   1.49e-11   1.58e-11   1.62e-11   1.63e-11   1.64e-11   1.64e-11   1.64e-11   1.64e-11    
2   5   4   5    3.96e-13   2.99e-12   5.78e-12   7.95e-12   9.55e-12   1.08e-11   1.17e-11   1.25e-11   1.31e-11   1.37e-11    
2   5   4   6    1.06e-14   4.00e-13   1.31e-12   2.31e-12   3.21e-12   3.95e-12   4.55e-12   5.02e-12   5.40e-12   5.71e-12    
2   5   4   7    1.79e-16   4.78e-14   2.99e-13   7.27e-13   1.22e-12   1.69e-12   2.13e-12   2.50e-12   2.83e-12   3.11e-12    
2   5   5   0    2.73e-12   2.60e-12   2.46e-12   2.35e-12   2.25e-12   2.17e-12   2.10e-12   2.04e-12   1.99e-12   1.94e-12    
2   5   5   1    8.31e-12   8.23e-12   7.89e-12   7.58e-12   7.32e-12   7.09e-12   6.89e-12   6.72e-12   6.57e-12   6.43e-12    
2   5   5   3    3.21e-12   7.96e-12   1.07e-11   1.23e-11   1.34e-11   1.42e-11   1.48e-11   1.52e-11   1.56e-11   1.59e-11    
2   5   5   4    3.37e-13   2.34e-12   4.32e-12   5.72e-12   6.64e-12   7.24e-12   7.63e-12   7.88e-12   8.05e-12   8.15e-12    
2   5   5   5    1.85e-14   5.58e-13   1.75e-12   3.06e-12   4.25e-12   5.25e-12   6.06e-12   6.72e-12   7.26e-12   7.69e-12    
2   5   5   6    5.21e-16   8.04e-14   4.29e-13   9.80e-13   1.59e-12   2.18e-12   2.71e-12   3.17e-12   3.56e-12   3.90e-12    
2   5   6   0    4.05e-13   9.20e-13   1.17e-12   1.30e-12   1.37e-12   1.42e-12   1.46e-12   1.48e-12   1.49e-12   1.50e-12    
2   5   6   1    7.71e-13   2.35e-12   3.33e-12   3.92e-12   4.30e-12   4.58e-12   4.79e-12   4.97e-12   5.12e-12   5.25e-12    
2   5   6   2    3.70e-13   1.99e-12   3.39e-12   4.35e-12   5.00e-12   5.45e-12   5.75e-12   5.97e-12   6.13e-12   6.24e-12    
2   5   6   3    8.80e-14   1.10e-12   2.48e-12   3.64e-12   4.53e-12   5.20e-12   5.72e-12   6.14e-12   6.49e-12   6.79e-12    
2   5   6   4    9.26e-15   3.52e-13   1.16e-12   2.09e-12   2.94e-12   3.67e-12   4.29e-12   4.79e-12   5.22e-12   5.57e-12    
2   5   6   5    5.05e-16   8.22e-14   4.47e-13   1.02e-12   1.66e-12   2.27e-12   2.82e-12   3.29e-12   3.69e-12   4.04e-12    
2   5   6   6    1.64e-17   1.32e-14   1.20e-13   3.55e-13   6.72e-13   1.02e-12   1.36e-12   1.68e-12   1.97e-12   2.24e-12    
2   5   7   0    6.49e-15   1.03e-13   2.53e-13   3.91e-13   5.03e-13   5.93e-13   6.63e-13   7.19e-13   7.64e-13   8.00e-13    
2   5   7   1    1.18e-14   2.42e-13   6.35e-13   1.00e-12   1.30e-12   1.54e-12   1.72e-12   1.85e-12   1.96e-12   2.05e-12    
2   5   7   2    4.37e-15   1.76e-13   6.05e-13   1.12e-12   1.61e-12   2.03e-12   2.39e-12   2.69e-12   2.93e-12   3.13e-12    
2   5   7   3    1.58e-15   1.38e-13   5.97e-13   1.22e-12   1.84e-12   2.40e-12   2.89e-12   3.30e-12   3.64e-12   3.93e-12    
2   5   7   4    1.31e-16   3.40e-14   2.13e-13   5.28e-13   9.01e-13   1.28e-12   1.63e-12   1.95e-12   2.24e-12   2.49e-12    
2   5   8   0    4.90e-17   7.23e-15   3.73e-14   8.31e-14   1.32e-13   1.78e-13   2.19e-13   2.53e-13   2.81e-13   3.05e-13    
2   5   8   1    8.76e-17   1.73e-14   9.75e-14   2.27e-13   3.71e-13   5.11e-13   6.36e-13   7.47e-13   8.42e-13   9.24e-13    
2   5   8   2    4.64e-17   1.62e-14   1.12e-13   2.88e-13   5.02e-13   7.19e-13   9.22e-13   1.10e-12   1.26e-12   1.40e-12    
2   5   8   3    1.22e-17   9.65e-15   8.72e-14   2.57e-13   4.85e-13   7.34e-13   9.80e-13   1.21e-12   1.42e-12   1.61e-12    
2   6   0   0    1.17e-13   1.23e-13   1.18e-13   1.11e-13   1.05e-13   9.98e-14   9.54e-14   9.17e-14   8.86e-14   8.60e-14    
2   6   0   1    4.89e-13   5.19e-13   5.16e-13   5.02e-13   4.85e-13   4.68e-13   4.51e-13   4.36e-13   4.22e-13   4.10e-13    
2   6   0   2    7.91e-13   8.56e-13   8.47e-13   8.18e-13   7.86e-13   7.55e-13   7.27e-13   7.03e-13   6.81e-13   6.61e-13    
2   6   0   3    1.23e-12   1.29e-12   1.30e-12   1.28e-12   1.26e-12   1.24e-12   1.22e-12   1.20e-12   1.18e-12   1.17e-12    
2   6   0   4    1.85e-12   1.85e-12   1.78e-12   1.72e-12   1.66e-12   1.61e-12   1.58e-12   1.55e-12   1.53e-12   1.51e-12    
2   6   0   5    2.62e-12   2.70e-12   2.70e-12   2.68e-12   2.65e-12   2.62e-12   2.59e-12   2.57e-12   2.54e-12   2.52e-12    
2   6   0   6    4.62e-12   5.25e-12   5.59e-12   5.91e-12   6.25e-12   6.61e-12   6.99e-12   7.38e-12   7.78e-12   8.16e-12    
2   6   0   7    4.13e-13   1.33e-12   1.98e-12   2.40e-12   2.68e-12   2.86e-12   2.99e-12   3.08e-12   3.14e-12   3.18e-12    
2   6   0   8    2.65e-15   7.33e-14   2.21e-13   3.81e-13   5.28e-13   6.55e-13   7.65e-13   8.60e-13   9.44e-13   1.02e-12    
2   6   1   0    3.89e-13   3.92e-13   3.83e-13   3.70e-13   3.57e-13   3.45e-13   3.35e-13   3.25e-13   3.16e-13   3.08e-13    
2   6   1   1    9.60e-13   9.54e-13   9.16e-13   8.77e-13   8.42e-13   8.11e-13   7.84e-13   7.61e-13   7.41e-13   7.23e-13    
2   6   1   2    1.99e-12   2.06e-12   2.05e-12   2.00e-12   1.95e-12   1.89e-12   1.84e-12   1.78e-12   1.74e-12   1.70e-12    
2   6   1   3    3.05e-12   3.09e-12   3.03e-12   2.94e-12   2.84e-12   2.75e-12   2.66e-12   2.58e-12   2.51e-12   2.45e-12    
2   6   1   4    5.23e-12   5.53e-12   5.48e-12   5.34e-12   5.18e-12   5.02e-12   4.87e-12   4.74e-12   4.63e-12   4.53e-12    
2   6   1   5    7.08e-12   7.43e-12   7.39e-12   7.24e-12   7.06e-12   6.88e-12   6.72e-12   6.58e-12   6.46e-12   6.36e-12    
2   6   1   6    1.32e-11   1.52e-11   1.68e-11   1.86e-11   2.04e-11   2.24e-11   2.43e-11   2.61e-11   2.79e-11   2.95e-11    
2   6   1   7    5.82e-13   2.43e-12   3.87e-12   4.85e-12   5.51e-12   5.96e-12   6.27e-12   6.50e-12   6.66e-12   6.79e-12    
2   6   1   8    4.08e-15   1.51e-13   4.91e-13   8.68e-13   1.20e-12   1.48e-12   1.70e-12   1.88e-12   2.03e-12   2.15e-12    
2   6   2   0    8.62e-13   9.45e-13   9.55e-13   9.41e-13   9.19e-13   8.95e-13   8.72e-13   8.50e-13   8.30e-13   8.12e-13    
2   6   2   1    2.66e-12   2.77e-12   2.77e-12   2.71e-12   2.63e-12   2.55e-12   2.48e-12   2.40e-12   2.33e-12   2.27e-12    
2   6   2   2    4.08e-12   4.28e-12   4.23e-12   4.11e-12   3.97e-12   3.84e-12   3.73e-12   3.62e-12   3.53e-12   3.45e-12    
2   6   2   3    7.05e-12   7.32e-12   7.25e-12   7.07e-12   6.87e-12   6.66e-12   6.47e-12   6.30e-12   6.14e-12   5.99e-12    
2   6   2   4    9.15e-12   9.48e-12   9.40e-12   9.20e-12   8.98e-12   8.79e-12   8.62e-12   8.49e-12   8.39e-12   8.31e-12    
2   6   2   5    1.31e-11   1.35e-11   1.33e-11   1.30e-11   1.27e-11   1.24e-11   1.22e-11   1.20e-11   1.19e-11   1.17e-11    
2   6   2   7    2.66e-13   1.99e-12   3.86e-12   5.32e-12   6.40e-12   7.21e-12   7.82e-12   8.31e-12   8.69e-12   9.01e-12    
2   6   2   8    2.11e-15   1.36e-13   5.34e-13   1.04e-12   1.55e-12   2.00e-12   2.40e-12   2.75e-12   3.06e-12   3.34e-12    
2   6   3   0    1.09e-12   1.04e-12   1.00e-12   9.70e-13   9.43e-13   9.19e-13   8.99e-13   8.80e-13   8.64e-13   8.48e-13    
2   6   3   1    2.56e-12   2.63e-12   2.58e-12   2.50e-12   2.41e-12   2.33e-12   2.25e-12   2.17e-12   2.11e-12   2.05e-12    
2   6   3   2    6.05e-12   6.19e-12   6.05e-12   5.84e-12   5.62e-12   5.42e-12   5.23e-12   5.06e-12   4.91e-12   4.77e-12    
2   6   3   3    7.97e-12   7.99e-12   7.81e-12   7.56e-12   7.30e-12   7.05e-12   6.82e-12   6.60e-12   6.41e-12   6.23e-12    
2   6   3   4    1.26e-11   1.28e-11   1.24e-11   1.19e-11   1.14e-11   1.09e-11   1.06e-11   1.03e-11   1.00e-11   9.81e-12    
2   6   3   5    1.59e-11   1.61e-11   1.59e-11   1.57e-11   1.54e-11   1.52e-11   1.50e-11   1.48e-11   1.47e-11   1.46e-11    
2   6   3   6    3.32e-12   8.49e-12   1.19e-11   1.44e-11   1.66e-11   1.87e-11   2.07e-11   2.27e-11   2.46e-11   2.63e-11    
2   6   3   7    4.72e-14   7.80e-13   1.96e-12   3.07e-12   3.97e-12   4.66e-12   5.20e-12   5.61e-12   5.94e-12   6.20e-12    
2   6   3   8    3.73e-16   5.77e-14   3.05e-13   6.91e-13   1.12e-12   1.52e-12   1.89e-12   2.22e-12   2.50e-12   2.75e-12    
2   6   4   0    1.17e-12   1.22e-12   1.21e-12   1.18e-12   1.15e-12   1.12e-12   1.10e-12   1.07e-12   1.05e-12   1.04e-12    
2   6   4   1    5.32e-12   5.48e-12   5.32e-12   5.09e-12   4.87e-12   4.66e-12   4.47e-12   4.31e-12   4.16e-12   4.02e-12    
2   6   4   2    8.30e-12   8.59e-12   8.48e-12   8.25e-12   8.00e-12   7.76e-12   7.55e-12   7.37e-12   7.21e-12   7.08e-12    
2   6   4   3    1.19e-11   1.22e-11   1.19e-11   1.16e-11   1.12e-11   1.08e-11   1.05e-11   1.02e-11   1.00e-11   9.78e-12    
2   6   4   4    1.57e-11   1.57e-11   1.54e-11   1.50e-11   1.47e-11   1.44e-11   1.43e-11   1.42e-11   1.42e-11   1.42e-11    
2   6   4   5    1.12e-11   1.56e-11   1.72e-11   1.80e-11   1.85e-11   1.87e-11   1.88e-11   1.88e-11   1.87e-11   1.86e-11    
2   6   4   6    3.59e-13   2.65e-12   5.06e-12   6.88e-12   8.19e-12   9.18e-12   9.94e-12   1.06e-11   1.11e-11   1.16e-11    
2   6   4   7    5.93e-15   2.93e-13   1.05e-12   1.93e-12   2.75e-12   3.45e-12   4.02e-12   4.49e-12   4.87e-12   5.19e-12    
2   6   5   0    1.23e-12   1.20e-12   1.15e-12   1.11e-12   1.08e-12   1.06e-12   1.04e-12   1.02e-12   1.00e-12   9.84e-13    
2   6   5   1    4.53e-12   4.66e-12   4.62e-12   4.54e-12   4.45e-12   4.35e-12   4.25e-12   4.15e-12   4.06e-12   3.97e-12    
2   6   5   2    8.61e-12   8.84e-12   8.67e-12   8.45e-12   8.22e-12   8.01e-12   7.82e-12   7.65e-12   7.49e-12   7.35e-12    
2   6   5   3    1.43e-11   1.48e-11   1.47e-11   1.45e-11   1.43e-11   1.40e-11   1.37e-11   1.35e-11   1.32e-11   1.29e-11    
2   6   5   4    9.45e-12   1.30e-11   1.46e-11   1.55e-11   1.62e-11   1.68e-11   1.72e-11   1.75e-11   1.77e-11   1.79e-11    
2   6   5   5    5.66e-13   3.07e-12   5.22e-12   6.63e-12   7.51e-12   8.05e-12   8.37e-12   8.56e-12   8.66e-12   8.70e-12    
2   6   5   6    1.67e-14   5.07e-13   1.60e-12   2.82e-12   3.93e-12   4.87e-12   5.64e-12   6.27e-12   6.78e-12   7.21e-12    
2   6   6   0    1.75e-12   1.74e-12   1.69e-12   1.64e-12   1.60e-12   1.57e-12   1.55e-12   1.53e-12   1.51e-12   1.50e-12    
2   6   6   1    5.37e-12   5.20e-12   4.98e-12   4.80e-12   4.66e-12   4.54e-12   4.44e-12   4.36e-12   4.29e-12   4.23e-12        
2   6   6   3    2.20e-12   5.09e-12   6.57e-12   7.35e-12   7.81e-12   8.08e-12   8.24e-12   8.35e-12   8.40e-12   8.43e-12    
2   6   6   4    2.65e-13   1.97e-12   3.78e-12   5.16e-12   6.17e-12   6.92e-12   7.49e-12   7.94e-12   8.31e-12   8.62e-12    
2   6   6   5    1.63e-14   4.52e-13   1.34e-12   2.26e-12   3.06e-12   3.72e-12   4.24e-12   4.66e-12   5.00e-12   5.27e-12    
2   6   6   6    5.06e-16   8.00e-14   4.26e-13   9.64e-13   1.55e-12   2.11e-12   2.60e-12   3.03e-12   3.40e-12   3.72e-12    
2   6   7   0    1.57e-13   4.63e-13   6.46e-13   7.53e-13   8.17e-13   8.57e-13   8.81e-13   8.95e-13   9.02e-13   9.05e-13    
2   6   7   1    2.63e-13   1.04e-12   1.64e-12   2.05e-12   2.34e-12   2.56e-12   2.72e-12   2.84e-12   2.94e-12   3.01e-12    
2   6   7   2    1.57e-13   1.11e-12   2.06e-12   2.74e-12   3.22e-12   3.54e-12   3.76e-12   3.92e-12   4.03e-12   4.10e-12    
2   6   7   3    2.79e-14   4.65e-13   1.19e-12   1.90e-12   2.50e-12   3.00e-12   3.40e-12   3.73e-12   4.00e-12   4.21e-12    
2   6   7   4    4.50e-15   2.27e-13   8.26e-13   1.56e-12   2.26e-12   2.88e-12   3.41e-12   3.85e-12   4.22e-12   4.53e-12    
2   6   8   0    1.17e-15   3.18e-14   9.22e-14   1.54e-13   2.07e-13   2.49e-13   2.83e-13   3.10e-13   3.31e-13   3.48e-13    
2   6   8   1    1.93e-15   7.15e-14   2.32e-13   4.12e-13   5.75e-13   7.14e-13   8.29e-13   9.23e-13   1.00e-12   1.06e-12    
2   6   8   2    1.05e-15   7.02e-14   2.81e-13   5.54e-13   8.26e-13   1.07e-12   1.28e-12   1.46e-12   1.61e-12   1.73e-12    
2   6   8   3    2.69e-16   4.12e-14   2.16e-13   4.88e-13   7.85e-13   1.07e-12   1.32e-12   1.55e-12   1.74e-12   1.90e-12    
2   7   0   0    1.23e-13   1.24e-13   1.20e-13   1.16e-13   1.12e-13   1.08e-13   1.05e-13   1.01e-13   9.86e-14   9.60e-14    
2   7   0   1    2.40e-13   2.55e-13   2.52e-13   2.45e-13   2.36e-13   2.28e-13   2.21e-13   2.14e-13   2.07e-13   2.02e-13    
2   7   0   2    5.06e-13   5.56e-13   5.57e-13   5.49e-13   5.39e-13   5.30e-13   5.21e-13   5.13e-13   5.06e-13   4.99e-13    
2   7   0   3    5.62e-13   5.98e-13   5.99e-13   5.90e-13   5.78e-13   5.65e-13   5.53e-13   5.42e-13   5.32e-13   5.22e-13    
2   7   0   4    9.05e-13   9.99e-13   1.02e-12   1.03e-12   1.04e-12   1.05e-12   1.05e-12   1.06e-12   1.06e-12   1.07e-12    
2   7   0   5    1.33e-12   1.41e-12   1.40e-12   1.37e-12   1.34e-12   1.32e-12   1.30e-12   1.28e-12   1.27e-12   1.26e-12    
2   7   0   6    2.10e-12   2.34e-12   2.41e-12   2.44e-12   2.45e-12   2.46e-12   2.46e-12   2.47e-12   2.47e-12   2.47e-12    
2   7   0   7    4.38e-12   5.01e-12   5.36e-12   5.70e-12   6.05e-12   6.43e-12   6.83e-12   7.25e-12   7.66e-12   8.06e-12    
2   7   0   8    2.00e-13   8.83e-13   1.48e-12   1.91e-12   2.23e-12   2.46e-12   2.63e-12   2.76e-12   2.86e-12   2.94e-12    
2   7   1   0    2.10e-13   2.26e-13   2.25e-13   2.18e-13   2.10e-13   2.02e-13   1.95e-13   1.88e-13   1.82e-13   1.77e-13    
2   7   1   1    6.41e-13   6.74e-13   6.65e-13   6.46e-13   6.25e-13   6.05e-13   5.88e-13   5.72e-13   5.59e-13   5.47e-13    
2   7   1   2    1.57e-12   1.64e-12   1.62e-12   1.56e-12   1.50e-12   1.44e-12   1.39e-12   1.34e-12   1.29e-12   1.25e-12    
2   7   1   3    1.57e-12   1.66e-12   1.66e-12   1.62e-12   1.58e-12   1.53e-12   1.49e-12   1.46e-12   1.43e-12   1.40e-12    
2   7   1   4    3.25e-12   3.41e-12   3.40e-12   3.33e-12   3.24e-12   3.15e-12   3.06e-12   2.98e-12   2.90e-12   2.84e-12    
2   7   1   5    3.74e-12   4.15e-12   4.23e-12   4.19e-12   4.12e-12   4.03e-12   3.94e-12   3.86e-12   3.79e-12   3.72e-12    
2   7   1   6    6.27e-12   6.78e-12   6.86e-12   6.81e-12   6.70e-12   6.58e-12   6.46e-12   6.34e-12   6.24e-12   6.15e-12    
2   7   1   7    1.19e-11   1.42e-11   1.61e-11   1.82e-11   2.02e-11   2.23e-11   2.44e-11   2.64e-11   2.83e-11   3.00e-11    
2   7   1   8    2.82e-13   1.60e-12   2.89e-12   3.85e-12   4.54e-12   5.04e-12   5.40e-12   5.66e-12   5.85e-12   5.99e-12    
2   7   2   0    4.98e-13   5.40e-13   5.54e-13   5.57e-13   5.54e-13   5.48e-13   5.41e-13   5.32e-13   5.23e-13   5.14e-13    
2   7   2   1    1.56e-12   1.70e-12   1.72e-12   1.69e-12   1.65e-12   1.62e-12   1.58e-12   1.54e-12   1.51e-12   1.48e-12    
2   7   2   2    2.65e-12   2.93e-12   2.97e-12   2.95e-12   2.90e-12   2.84e-12   2.79e-12   2.73e-12   2.68e-12   2.63e-12    
2   7   2   3    3.34e-12   3.58e-12   3.59e-12   3.53e-12   3.45e-12   3.37e-12   3.29e-12   3.21e-12   3.15e-12   3.09e-12    
2   7   2   4    5.98e-12   6.52e-12   6.63e-12   6.61e-12   6.54e-12   6.45e-12   6.36e-12   6.28e-12   6.20e-12   6.12e-12    
2   7   2   5    7.21e-12   7.48e-12   7.44e-12   7.34e-12   7.22e-12   7.12e-12   7.04e-12   6.97e-12   6.92e-12   6.89e-12    
2   7   2   6    1.10e-11   1.19e-11   1.21e-11   1.21e-11   1.20e-11   1.19e-11   1.18e-11   1.17e-11   1.16e-11   1.15e-11    
2   7   2   8    1.37e-13   1.40e-12   3.05e-12   4.50e-12   5.66e-12   6.58e-12   7.32e-12   7.91e-12   8.39e-12   8.80e-12    
2   7   3   0    4.59e-13   4.58e-13   4.42e-13   4.27e-13   4.14e-13   4.03e-13   3.94e-13   3.86e-13   3.80e-13   3.74e-13    
2   7   3   1    1.75e-12   1.89e-12   1.88e-12   1.82e-12   1.76e-12   1.70e-12   1.64e-12   1.59e-12   1.55e-12   1.51e-12    
2   7   3   2    2.67e-12   2.90e-12   2.93e-12   2.90e-12   2.85e-12   2.79e-12   2.73e-12   2.67e-12   2.61e-12   2.56e-12    
2   7   3   3    4.14e-12   4.57e-12   4.61e-12   4.52e-12   4.38e-12   4.24e-12   4.10e-12   3.97e-12   3.85e-12   3.74e-12    
2   7   3   4    6.31e-12   7.12e-12   7.29e-12   7.26e-12   7.13e-12   6.97e-12   6.80e-12   6.63e-12   6.47e-12   6.32e-12    
2   7   3   5    8.29e-12   8.89e-12   8.80e-12   8.53e-12   8.24e-12   7.96e-12   7.71e-12   7.50e-12   7.32e-12   7.18e-12    
2   7   3   6    1.20e-11   1.31e-11   1.34e-11   1.34e-11   1.33e-11   1.31e-11   1.29e-11   1.27e-11   1.25e-11   1.24e-11    
2   7   3   7    3.07e-12   8.01e-12   1.15e-11   1.42e-11   1.66e-11   1.89e-11   2.12e-11   2.33e-11   2.54e-11   2.73e-11    
2   7   3   8    2.52e-14   5.66e-13   1.58e-12   2.61e-12   3.49e-12   4.19e-12   4.75e-12   5.19e-12   5.55e-12   5.83e-12    
2   7   4   0    8.20e-13   8.69e-13   8.63e-13   8.48e-13   8.30e-13   8.13e-13   7.97e-13   7.82e-13   7.68e-13   7.55e-13    
2   7   4   1    2.47e-12   2.68e-12   2.67e-12   2.60e-12   2.52e-12   2.44e-12   2.36e-12   2.29e-12   2.23e-12   2.17e-12    
2   7   4   2    5.14e-12   5.55e-12   5.54e-12   5.44e-12   5.31e-12   5.19e-12   5.07e-12   4.96e-12   4.86e-12   4.76e-12    
2   7   4   3    6.17e-12   6.85e-12   6.94e-12   6.85e-12   6.69e-12   6.52e-12   6.35e-12   6.19e-12   6.05e-12   5.92e-12    
2   7   4   4    8.58e-12   9.35e-12   9.39e-12   9.24e-12   9.06e-12   8.87e-12   8.69e-12   8.54e-12   8.39e-12   8.26e-12    
2   7   4   5    1.06e-11   1.12e-11   1.11e-11   1.08e-11   1.05e-11   1.02e-11   1.00e-11   9.87e-12   9.75e-12   9.67e-12    
2   7   4   6    2.43e-11   2.58e-11   2.62e-11   2.63e-11   2.62e-11   2.60e-11   2.57e-11   2.55e-11   2.52e-11   2.48e-11    
2   7   4   7    3.70e-13   2.72e-12   5.17e-12   7.01e-12   8.34e-12   9.32e-12   1.01e-11   1.07e-11   1.13e-11   1.18e-11    
2   7   5   0    7.49e-13   7.76e-13   7.62e-13   7.44e-13   7.28e-13   7.14e-13   7.02e-13   6.91e-13   6.81e-13   6.72e-13    
2   7   5   1    2.82e-12   2.97e-12   2.91e-12   2.81e-12   2.71e-12   2.61e-12   2.52e-12   2.44e-12   2.37e-12   2.31e-12    
2   7   5   2    4.10e-12   4.64e-12   4.85e-12   4.93e-12   4.95e-12   4.93e-12   4.89e-12   4.84e-12   4.78e-12   4.71e-12    
2   7   5   3    7.52e-12   7.94e-12   7.78e-12   7.52e-12   7.24e-12   7.00e-12   6.78e-12   6.58e-12   6.41e-12   6.26e-12    
2   7   5   4    1.03e-11   1.11e-11   1.11e-11   1.10e-11   1.07e-11   1.05e-11   1.02e-11   9.99e-12   9.77e-12   9.57e-12    
2   7   5   5    1.30e-11   1.38e-11   1.37e-11   1.36e-11   1.34e-11   1.33e-11   1.33e-11   1.32e-11   1.32e-11   1.32e-11    
2   7   5   6    9.26e-13   3.84e-12   6.02e-12   7.36e-12   8.16e-12   8.64e-12   8.91e-12   9.05e-12   9.11e-12   9.12e-12    
2   7   6   0    9.15e-13   9.51e-13   9.26e-13   8.95e-13   8.67e-13   8.43e-13   8.21e-13   8.01e-13   7.84e-13   7.68e-13    
2   7   6   1    2.47e-12   2.67e-12   2.67e-12   2.63e-12   2.58e-12   2.53e-12   2.48e-12   2.43e-12   2.39e-12   2.36e-12    
2   7   6   2    6.28e-12   6.58e-12   6.44e-12   6.24e-12   6.03e-12   5.84e-12   5.66e-12   5.50e-12   5.36e-12   5.23e-12    
2   7   6   3    8.97e-12   9.55e-12   9.50e-12   9.38e-12   9.27e-12   9.21e-12   9.18e-12   9.19e-12   9.22e-12   9.27e-12    
2   7   6   4    1.35e-11   1.40e-11   1.40e-11   1.41e-11   1.40e-11   1.40e-11   1.38e-11   1.37e-11   1.35e-11   1.33e-11    
2   7   6   5    7.97e-13   3.20e-12   4.95e-12   6.07e-12   6.80e-12   7.29e-12   7.64e-12   7.89e-12   8.08e-12   8.22e-12    
2   7   6   6    2.47e-14   5.21e-13   1.41e-12   2.27e-12   2.97e-12   3.51e-12   3.92e-12   4.24e-12   4.48e-12   4.66e-12    
2   7   7   0    8.82e-13   9.69e-13   9.87e-13   9.91e-13   9.93e-13   9.94e-13   9.95e-13   9.97e-13   9.98e-13   9.98e-13    
2   7   7   1    2.71e-12   3.33e-12   3.36e-12   3.32e-12   3.25e-12   3.18e-12   3.12e-12   3.05e-12   2.99e-12   2.93e-12    
2   7   7   3    1.47e-12   3.45e-12   4.48e-12   5.02e-12   5.33e-12   5.50e-12   5.60e-12   5.66e-12   5.70e-12   5.71e-12    
2   7   7   4    1.67e-13   1.22e-12   2.37e-12   3.27e-12   3.94e-12   4.45e-12   4.83e-12   5.12e-12   5.35e-12   5.52e-12    
2   7   8   0    5.85e-14   2.27e-13   3.47e-13   4.22e-13   4.72e-13   5.05e-13   5.29e-13   5.46e-13   5.58e-13   5.67e-13    
2   7   8   1    9.15e-14   4.83e-13   8.30e-13   1.08e-12   1.26e-12   1.38e-12   1.47e-12   1.54e-12   1.59e-12   1.62e-12    
2   7   8   2    6.00e-14   5.66e-13   1.17e-12   1.65e-12   2.01e-12   2.28e-12   2.47e-12   2.62e-12   2.73e-12   2.81e-12    
2   7   8   3    1.12e-14   2.47e-13   6.80e-13   1.11e-12   1.47e-12   1.76e-12   1.98e-12   2.16e-12   2.31e-12   2.42e-12    
2   8   0   0    6.80e-14   7.34e-14   7.36e-14   7.18e-14   6.93e-14   6.66e-14   6.40e-14   6.16e-14   5.94e-14   5.74e-14    
2   8   0   1    1.41e-13   1.57e-13   1.69e-13   1.79e-13   1.85e-13   1.90e-13   1.92e-13   1.94e-13   1.95e-13   1.95e-13    
2   8   0   2    3.30e-13   3.34e-13   3.23e-13   3.11e-13   2.98e-13   2.87e-13   2.77e-13   2.68e-13   2.60e-13   2.52e-13    
2   8   0   3    3.27e-13   3.76e-13   4.08e-13   4.31e-13   4.48e-13   4.61e-13   4.71e-13   4.79e-13   4.86e-13   4.91e-13    
2   8   0   4    5.50e-13   5.74e-13   5.67e-13   5.55e-13   5.42e-13   5.29e-13   5.18e-13   5.08e-13   4.99e-13   4.91e-13    
2   8   0   5    8.04e-13   8.85e-13   9.21e-13   9.43e-13   9.61e-13   9.77e-13   9.93e-13   1.01e-12   1.02e-12   1.03e-12    
2   8   0   6    1.43e-12   1.46e-12   1.42e-12   1.38e-12   1.34e-12   1.31e-12   1.28e-12   1.25e-12   1.23e-12   1.21e-12    
2   8   0   7    2.06e-12   2.22e-12   2.26e-12   2.29e-12   2.31e-12   2.34e-12   2.36e-12   2.39e-12   2.41e-12   2.43e-12    
2   8   0   8    4.44e-12   4.99e-12   5.33e-12   5.66e-12   6.03e-12   6.41e-12   6.82e-12   7.23e-12   7.64e-12   8.04e-12    
2   8   1   0    2.55e-13   2.60e-13   2.49e-13   2.34e-13   2.20e-13   2.07e-13   1.96e-13   1.86e-13   1.78e-13   1.71e-13    
2   8   1   1    4.62e-13   5.03e-13   5.00e-13   4.85e-13   4.69e-13   4.52e-13   4.37e-13   4.24e-13   4.12e-13   4.01e-13    
2   8   1   2    1.05e-12   1.17e-12   1.18e-12   1.15e-12   1.11e-12   1.06e-12   1.02e-12   9.76e-13   9.39e-13   9.06e-13    
2   8   1   3    1.45e-12   1.58e-12   1.59e-12   1.55e-12   1.51e-12   1.46e-12   1.42e-12   1.38e-12   1.34e-12   1.31e-12    
2   8   1   4    1.67e-12   1.81e-12   1.83e-12   1.80e-12   1.75e-12   1.69e-12   1.64e-12   1.59e-12   1.55e-12   1.51e-12    
2   8   1   5    2.65e-12   2.81e-12   2.81e-12   2.77e-12   2.72e-12   2.67e-12   2.62e-12   2.58e-12   2.54e-12   2.50e-12    
2   8   1   6    3.30e-12   3.59e-12   3.65e-12   3.61e-12   3.54e-12   3.47e-12   3.39e-12   3.32e-12   3.26e-12   3.20e-12    
2   8   1   7    5.57e-12   6.07e-12   6.25e-12   6.30e-12   6.29e-12   6.24e-12   6.17e-12   6.10e-12   6.03e-12   5.96e-12    
2   8   1   8    1.19e-11   1.42e-11   1.63e-11   1.86e-11   2.08e-11   2.30e-11   2.52e-11   2.73e-11   2.92e-11   3.11e-11    
2   8   2   0    4.32e-13   4.67e-13   4.65e-13   4.54e-13   4.41e-13   4.29e-13   4.18e-13   4.08e-13   3.99e-13   3.92e-13    
2   8   2   1    7.96e-13   9.73e-13   1.05e-12   1.09e-12   1.10e-12   1.10e-12   1.09e-12   1.08e-12   1.07e-12   1.06e-12    
2   8   2   2    1.78e-12   1.97e-12   1.99e-12   1.97e-12   1.94e-12   1.90e-12   1.86e-12   1.82e-12   1.79e-12   1.76e-12    
2   8   2   3    2.13e-12   2.48e-12   2.66e-12   2.76e-12   2.80e-12   2.82e-12   2.83e-12   2.82e-12   2.82e-12   2.80e-12    
2   8   2   4    2.90e-12   3.13e-12   3.15e-12   3.10e-12   3.04e-12   2.97e-12   2.91e-12   2.85e-12   2.80e-12   2.75e-12    
2   8   2   5    4.93e-12   5.41e-12   5.62e-12   5.70e-12   5.74e-12   5.76e-12   5.76e-12   5.76e-12   5.76e-12   5.75e-12    
2   8   2   6    6.42e-12   6.58e-12   6.48e-12   6.34e-12   6.21e-12   6.10e-12   6.01e-12   5.94e-12   5.89e-12   5.85e-12    
2   8   2   7    9.99e-12   1.12e-11   1.18e-11   1.20e-11   1.21e-11   1.21e-11   1.21e-11   1.21e-11   1.21e-11   1.21e-11    
2   8   3   0    3.47e-13   3.69e-13   3.59e-13   3.43e-13   3.28e-13   3.14e-13   3.02e-13   2.92e-13   2.83e-13   2.75e-13    
2   8   3   1    1.10e-12   1.17e-12   1.17e-12   1.14e-12   1.11e-12   1.08e-12   1.05e-12   1.03e-12   1.00e-12   9.80e-13    
2   8   3   2    1.82e-12   2.04e-12   2.07e-12   2.04e-12   1.98e-12   1.92e-12   1.86e-12   1.81e-12   1.75e-12   1.71e-12    
2   8   3   3    2.96e-12   3.23e-12   3.27e-12   3.23e-12   3.17e-12   3.10e-12   3.02e-12   2.96e-12   2.89e-12   2.83e-12    
2   8   3   4    4.09e-12   4.48e-12   4.50e-12   4.40e-12   4.26e-12   4.12e-12   3.98e-12   3.84e-12   3.72e-12   3.61e-12    
2   8   3   5    5.67e-12   6.14e-12   6.17e-12   6.08e-12   5.95e-12   5.82e-12   5.70e-12   5.58e-12   5.48e-12   5.38e-12    
2   8   3   6    6.90e-12   7.50e-12   7.55e-12   7.43e-12   7.24e-12   7.04e-12   6.85e-12   6.67e-12   6.51e-12   6.37e-12    
2   8   3   7    1.13e-11   1.22e-11   1.24e-11   1.24e-11   1.22e-11   1.21e-11   1.19e-11   1.17e-11   1.16e-11   1.14e-11    
2   8   3   8    3.04e-12   8.18e-12   1.19e-11   1.49e-11   1.74e-11   1.97e-11   2.19e-11   2.40e-11   2.61e-11   2.81e-11    
2   8   4   0    5.80e-13   6.40e-13   6.44e-13   6.33e-13   6.19e-13   6.03e-13   5.88e-13   5.74e-13   5.60e-13   5.47e-13    
2   8   4   1    1.62e-12   1.74e-12   1.74e-12   1.71e-12   1.68e-12   1.64e-12   1.61e-12   1.58e-12   1.55e-12   1.53e-12    
2   8   4   2    3.11e-12   3.41e-12   3.45e-12   3.39e-12   3.31e-12   3.22e-12   3.13e-12   3.05e-12   2.97e-12   2.89e-12    
2   8   4   3    4.32e-12   4.81e-12   4.92e-12   4.91e-12   4.87e-12   4.80e-12   4.74e-12   4.67e-12   4.61e-12   4.55e-12    
2   8   4   4    5.11e-12   5.57e-12   5.61e-12   5.51e-12   5.37e-12   5.23e-12   5.08e-12   4.95e-12   4.83e-12   4.72e-12    
2   8   4   5    6.86e-12   7.37e-12   7.40e-12   7.31e-12   7.19e-12   7.07e-12   6.97e-12   6.88e-12   6.81e-12   6.74e-12    
2   8   4   6    9.13e-12   9.54e-12   9.35e-12   9.05e-12   8.75e-12   8.49e-12   8.27e-12   8.09e-12   7.95e-12   7.83e-12    
2   8   4   7    1.48e-11   1.65e-11   1.75e-11   1.84e-11   1.92e-11   1.97e-11   2.02e-11   2.06e-11   2.08e-11   2.10e-11    
2   8   5   0    5.01e-13   5.42e-13   5.41e-13   5.32e-13   5.21e-13   5.09e-13   4.98e-13   4.88e-13   4.78e-13   4.69e-13    
2   8   5   1    1.64e-12   1.74e-12   1.72e-12   1.69e-12   1.65e-12   1.61e-12   1.58e-12   1.55e-12   1.52e-12   1.50e-12    
2   8   5   2    3.24e-12   3.46e-12   3.45e-12   3.39e-12   3.31e-12   3.22e-12   3.13e-12   3.05e-12   2.97e-12   2.89e-12    
2   8   5   3    4.44e-12   4.89e-12   5.02e-12   5.04e-12   5.01e-12   4.96e-12   4.90e-12   4.84e-12   4.78e-12   4.72e-12    
2   8   5   4    6.70e-12   6.99e-12   6.84e-12   6.59e-12   6.32e-12   6.06e-12   5.83e-12   5.62e-12   5.43e-12   5.25e-12    
2   8   5   5    7.41e-12   8.00e-12   8.07e-12   7.99e-12   7.87e-12   7.74e-12   7.61e-12   7.48e-12   7.37e-12   7.27e-12    
2   8   5   6    9.17e-12   9.91e-12   9.87e-12   9.64e-12   9.37e-12   9.12e-12   8.90e-12   8.72e-12   8.57e-12   8.46e-12    
2   8   6   0    4.48e-13   4.83e-13   4.85e-13   4.80e-13   4.73e-13   4.66e-13   4.59e-13   4.52e-13   4.45e-13   4.39e-13    
2   8   6   1    1.77e-12   1.86e-12   1.84e-12   1.79e-12   1.74e-12   1.70e-12   1.66e-12   1.62e-12   1.59e-12   1.56e-12    
2   8   6   2    3.14e-12   3.37e-12   3.39e-12   3.36e-12   3.31e-12   3.26e-12   3.20e-12   3.14e-12   3.09e-12   3.03e-12    
2   8   6   3    5.39e-12   5.60e-12   5.49e-12   5.34e-12   5.19e-12   5.06e-12   4.94e-12   4.84e-12   4.75e-12   4.68e-12    
2   8   6   4    7.53e-12   7.90e-12   7.80e-12   7.61e-12   7.41e-12   7.22e-12   7.05e-12   6.91e-12   6.79e-12   6.68e-12    
2   8   6   5    8.94e-12   9.24e-12   9.11e-12   8.96e-12   8.84e-12   8.74e-12   8.65e-12   8.58e-12   8.52e-12   8.46e-12    
2   8   6   6    2.07e-12   4.87e-12   6.28e-12   7.00e-12   7.38e-12   7.58e-12   7.68e-12   7.73e-12   7.74e-12   7.74e-12    
2   8   7   0    5.86e-13   6.16e-13   6.16e-13   6.11e-13   6.05e-13   5.99e-13   5.93e-13   5.87e-13   5.81e-13   5.75e-13    
2   8   7   1    2.04e-12   2.18e-12   2.18e-12   2.14e-12   2.11e-12   2.07e-12   2.04e-12   2.02e-12   1.99e-12   1.98e-12    
2   8   7   2    4.31e-12   4.53e-12   4.49e-12   4.40e-12   4.30e-12   4.20e-12   4.10e-12   4.02e-12   3.93e-12   3.86e-12    
2   8   7   3    5.04e-12   5.51e-12   5.64e-12   5.69e-12   5.70e-12   5.71e-12   5.71e-12   5.71e-12   5.71e-12   5.70e-12    
2   8   7   4    7.13e-12   7.64e-12   7.72e-12   7.75e-12   7.77e-12   7.79e-12   7.81e-12   7.83e-12   7.84e-12   7.84e-12    
2   8   8   0    5.84e-13   6.36e-13   6.44e-13   6.39e-13   6.28e-13   6.16e-13   6.03e-13   5.90e-13   5.77e-13   5.65e-13    
2   8   8   1    2.22e-12   2.34e-12   2.33e-12   2.29e-12   2.23e-12   2.17e-12   2.11e-12   2.05e-12   1.99e-12   1.94e-12    
2   8   8   3    1.25e-12   2.85e-12   3.63e-12   4.01e-12   4.21e-12   4.31e-12   4.36e-12   4.38e-12   4.38e-12   4.36e-12    
3   0   0   0    1.79e-12   1.88e-12   1.82e-12   1.73e-12   1.65e-12   1.58e-12   1.53e-12   1.48e-12   1.45e-12   1.43e-12    
3   0   0   1    6.52e-12   6.63e-12   6.38e-12   6.10e-12   5.85e-12   5.63e-12   5.43e-12   5.26e-12   5.10e-12   4.97e-12    
3   0   0   2    8.99e-12   9.06e-12   8.78e-12   8.54e-12   8.35e-12   8.21e-12   8.10e-12   8.00e-12   7.92e-12   7.84e-12        
3   0   0   4    6.02e-13   1.87e-12   2.67e-12   3.14e-12   3.42e-12   3.59e-12   3.70e-12   3.78e-12   3.83e-12   3.87e-12    
3   0   0   5    2.60e-14   2.79e-13   5.69e-13   7.74e-13   9.04e-13   9.83e-13   1.03e-12   1.06e-12   1.08e-12   1.09e-12    
3   0   0   6    4.45e-16   3.02e-14   1.23e-13   2.45e-13   3.64e-13   4.67e-13   5.52e-13   6.19e-13   6.72e-13   7.14e-13    
3   0   0   7    7.87e-18   3.64e-15   2.64e-14   6.82e-14   1.17e-13   1.64e-13   2.05e-13   2.40e-13   2.69e-13   2.93e-13    
3   0   0   8    9.74e-20   3.76e-16   5.41e-15   1.95e-14   4.05e-14   6.44e-14   8.82e-14   1.10e-13   1.29e-13   1.46e-13    
3   0   1   0    5.86e-12   5.95e-12   5.84e-12   5.70e-12   5.59e-12   5.51e-12   5.47e-12   5.45e-12   5.46e-12   5.48e-12    
3   0   1   1    1.44e-11   1.39e-11   1.33e-11   1.28e-11   1.24e-11   1.21e-11   1.20e-11   1.19e-11   1.19e-11   1.19e-11    
3   0   1   2    3.11e-11   3.04e-11   2.97e-11   2.96e-11   2.97e-11   3.00e-11   3.05e-11   3.10e-11   3.16e-11   3.21e-11    
3   0   1   3    1.77e-11   2.24e-11   2.35e-11   2.37e-11   2.36e-11   2.35e-11   2.33e-11   2.31e-11   2.30e-11   2.28e-11    
3   0   1   4    1.16e-12   4.54e-12   6.87e-12   8.31e-12   9.24e-12   9.89e-12   1.04e-11   1.08e-11   1.11e-11   1.14e-11    
3   0   1   5    4.94e-14   7.74e-13   1.83e-12   2.69e-12   3.30e-12   3.71e-12   3.98e-12   4.15e-12   4.27e-12   4.34e-12    
3   0   1   6    7.67e-16   7.00e-14   3.06e-13   6.20e-13   9.26e-13   1.19e-12   1.41e-12   1.59e-12   1.73e-12   1.85e-12    
3   0   1   7    1.55e-17   9.28e-15   7.64e-14   2.14e-13   3.92e-13   5.78e-13   7.56e-13   9.18e-13   1.06e-12   1.19e-12    
3   0   1   8    1.53e-19   8.62e-16   1.48e-14   5.96e-14   1.34e-13   2.26e-13   3.25e-13   4.22e-13   5.14e-13   5.98e-13    
3   0   2   0    1.01e-11   1.01e-11   9.75e-12   9.41e-12   9.18e-12   9.05e-12   9.00e-12   9.01e-12   9.08e-12   9.17e-12    
3   0   2   1    3.35e-11   3.11e-11   2.92e-11   2.80e-11   2.71e-11   2.65e-11   2.61e-11   2.59e-11   2.57e-11   2.57e-11    
3   0   2   2    5.80e-11   5.48e-11   5.14e-11   4.86e-11   4.63e-11   4.44e-11   4.28e-11   4.15e-11   4.04e-11   3.94e-11    
3   0   2   3    6.66e-12   1.42e-11   1.71e-11   1.81e-11   1.84e-11   1.85e-11   1.84e-11   1.83e-11   1.82e-11   1.81e-11    
3   0   2   4    4.48e-13   3.04e-12   5.52e-12   7.25e-12   8.41e-12   9.21e-12   9.78e-12   1.02e-11   1.06e-11   1.09e-11    
3   0   2   5    1.48e-14   4.00e-13   1.14e-12   1.86e-12   2.45e-12   2.90e-12   3.25e-12   3.51e-12   3.71e-12   3.87e-12    
3   0   2   6    4.81e-16   6.68e-14   3.37e-13   7.47e-13   1.19e-12   1.62e-12   2.01e-12   2.35e-12   2.65e-12   2.91e-12    
3   0   2   7    5.06e-18   4.94e-15   4.75e-14   1.45e-13   2.80e-13   4.32e-13   5.87e-13   7.37e-13   8.77e-13   1.01e-12    
3   0   2   8    5.05e-20   4.89e-16   9.94e-15   4.35e-14   1.03e-13   1.82e-13   2.71e-13   3.62e-13   4.52e-13   5.38e-13       
3   0   3   1    2.36e-11   3.54e-11   4.35e-11   5.01e-11   5.58e-11   6.07e-11   6.49e-11   6.86e-11   7.18e-11   7.46e-11    
3   0   3   2    6.85e-12   1.56e-11   2.01e-11   2.29e-11   2.51e-11   2.70e-11   2.88e-11   3.06e-11   3.23e-11   3.39e-11    
3   0   3   3    1.04e-12   5.32e-12   8.81e-12   1.11e-11   1.26e-11   1.37e-11   1.45e-11   1.51e-11   1.57e-11   1.61e-11    
3   0   3   4    9.50e-14   1.55e-12   3.78e-12   5.75e-12   7.28e-12   8.45e-12   9.34e-12   1.00e-11   1.06e-11   1.11e-11    
3   0   3   5    3.68e-15   2.51e-13   9.92e-13   1.93e-12   2.83e-12   3.62e-12   4.27e-12   4.80e-12   5.23e-12   5.58e-12    
3   0   3   6    1.39e-16   4.86e-14   3.37e-13   8.72e-13   1.52e-12   2.17e-12   2.79e-12   3.34e-12   3.83e-12   4.26e-12    
3   0   3   7    1.57e-18   4.17e-15   5.83e-14   2.16e-13   4.70e-13   7.82e-13   1.12e-12   1.46e-12   1.78e-12   2.08e-12    
3   0   3   8    1.74e-20   4.00e-16   1.13e-14   5.92e-14   1.59e-13   3.05e-13   4.84e-13   6.83e-13   8.89e-13   1.10e-12    
3   0   4   0    9.46e-13   2.88e-12   4.12e-12   4.90e-12   5.45e-12   5.88e-12   6.25e-12   6.58e-12   6.90e-12   7.20e-12    
3   0   4   1    1.51e-12   5.91e-12   8.98e-12   1.08e-11   1.20e-11   1.28e-11   1.33e-11   1.37e-11   1.41e-11   1.45e-11    
3   0   4   2    4.68e-13   3.18e-12   5.80e-12   7.67e-12   8.93e-12   9.80e-12   1.04e-11   1.08e-11   1.12e-11   1.14e-11    
3   0   4   3    7.33e-14   1.14e-12   2.80e-12   4.32e-12   5.53e-12   6.46e-12   7.16e-12   7.70e-12   8.11e-12   8.43e-12    
3   0   4   4    8.06e-15   3.94e-13   1.39e-12   2.55e-12   3.60e-12   4.47e-12   5.16e-12   5.72e-12   6.16e-12   6.52e-12    
3   0   4   5    3.17e-16   5.81e-14   3.20e-13   7.38e-13   1.21e-12   1.66e-12   2.07e-12   2.43e-12   2.75e-12   3.01e-12    
3   0   4   6    1.03e-17   1.16e-14   1.20e-13   3.84e-13   7.64e-13   1.20e-12   1.65e-12   2.08e-12   2.48e-12   2.85e-12    
3   0   4   7    1.29e-19   9.94e-16   2.01e-14   9.09e-14   2.24e-13   4.08e-13   6.24e-13   8.55e-13   1.09e-12   1.32e-12    
3   0   5   0    4.66e-14   6.17e-13   1.48e-12   2.26e-12   2.88e-12   3.36e-12   3.73e-12   4.00e-12   4.22e-12   4.38e-12    
3   0   5   1    5.56e-14   9.01e-13   2.19e-12   3.34e-12   4.25e-12   4.94e-12   5.49e-12   5.91e-12   6.26e-12   6.54e-12    
3   0   5   2    2.54e-14   6.93e-13   2.02e-12   3.37e-12   4.54e-12   5.49e-12   6.26e-12   6.89e-12   7.40e-12   7.84e-12    
3   0   5   3    3.77e-15   2.56e-13   1.03e-12   2.02e-12   2.97e-12   3.78e-12   4.44e-12   4.97e-12   5.38e-12   5.70e-12    
3   0   5   4    4.16e-16   9.00e-14   5.26e-13   1.24e-12   2.02e-12   2.76e-12   3.42e-12   3.98e-12   4.45e-12   4.85e-12    
3   0   5   5    1.66e-17   1.37e-14   1.28e-13   3.86e-13   7.41e-13   1.13e-12   1.53e-12   1.90e-12   2.24e-12   2.54e-12    
3   0   5   6    4.73e-19   1.97e-15   3.08e-14   1.19e-13   2.62e-13   4.41e-13   6.34e-13   8.29e-13   1.02e-12   1.20e-12    
3   0   6   0    8.99e-16   6.85e-14   3.02e-13   6.32e-13   9.77e-13   1.29e-12   1.56e-12   1.79e-12   1.98e-12   2.13e-12    
3   0   6   1    1.20e-15   1.00e-13   4.21e-13   8.41e-13   1.25e-12   1.61e-12   1.91e-12   2.15e-12   2.36e-12   2.53e-12    
3   0   6   2    5.45e-16   8.28e-14   4.36e-13   9.89e-13   1.60e-12   2.20e-12   2.74e-12   3.22e-12   3.64e-12   4.00e-12    
3   0   6   3    1.13e-16   4.02e-14   2.78e-13   7.13e-13   1.24e-12   1.76e-12   2.24e-12   2.67e-12   3.04e-12   3.35e-12    
3   0   6   4    1.29e-17   1.32e-14   1.27e-13   3.81e-13   7.24e-13   1.09e-12   1.45e-12   1.79e-12   2.09e-12   2.35e-12    
3   0   6   5    4.71e-19   2.15e-15   3.58e-14   1.44e-13   3.30e-13   5.71e-13   8.38e-13   1.11e-12   1.39e-12   1.65e-12    
3   0   6   6    1.87e-20   4.06e-16   1.10e-14   5.61e-14   1.47e-13   2.77e-13   4.33e-13   6.02e-13   7.75e-13   9.46e-13    
3   0   7   0    9.76e-18   5.03e-15   4.21e-14   1.22e-13   2.30e-13   3.48e-13   4.64e-13   5.72e-13   6.71e-13   7.60e-13    
3   0   7   1    1.48e-17   8.65e-15   7.01e-14   1.94e-13   3.52e-13   5.16e-13   6.73e-13   8.17e-13   9.46e-13   1.06e-12    
3   0   7   2    5.96e-18   6.38e-15   6.39e-14   1.99e-13   3.90e-13   6.05e-13   8.23e-13   1.03e-12   1.23e-12   1.40e-12    
3   0   7   3    1.50e-18   3.60e-15   4.68e-14   1.65e-13   3.44e-13   5.57e-13   7.78e-13   9.93e-13   1.20e-12   1.38e-12    
3   0   7   4    1.87e-19   1.42e-15   2.76e-14   1.19e-13   2.83e-13   4.99e-13   7.44e-13   9.97e-13   1.25e-12   1.49e-12    
3   0   8   0    1.26e-19   6.81e-16   1.26e-14   5.46e-14   1.31e-13   2.33e-13   3.49e-13   4.69e-13   5.88e-13   7.00e-13    
3   0   8   1    1.71e-19   9.62e-16   1.64e-14   6.56e-14   1.47e-13   2.47e-13   3.54e-13   4.61e-13   5.62e-13   6.56e-13    
3   0   8   2    4.74e-20   4.98e-16   1.13e-14   5.46e-14   1.41e-13   2.67e-13   4.22e-13   5.94e-13   7.77e-13   9.62e-13    
3   0   8   3    1.55e-20   3.43e-16   9.57e-15   5.00e-14   1.34e-13   2.56e-13   4.06e-13   5.70e-13   7.41e-13   9.11e-13    
3   1   0   0    7.79e-13   7.65e-13   7.13e-13   6.63e-13   6.20e-13   5.85e-13   5.55e-13   5.30e-13   5.08e-13   4.89e-13    
3   1   0   1    3.84e-12   3.61e-12   3.36e-12   3.17e-12   3.04e-12   2.94e-12   2.88e-12   2.83e-12   2.79e-12   2.77e-12    
3   1   0   2    6.68e-12   6.48e-12   6.15e-12   5.89e-12   5.69e-12   5.55e-12   5.44e-12   5.37e-12   5.31e-12   5.27e-12    
3   1   0   3    1.02e-11   9.81e-12   9.39e-12   9.05e-12   8.78e-12   8.57e-12   8.40e-12   8.25e-12   8.13e-12   8.03e-12    
3   1   0   4    1.57e-12   3.25e-12   3.88e-12   4.08e-12   4.10e-12   4.06e-12   3.99e-12   3.93e-12   3.86e-12   3.81e-12    
3   1   0   5    4.54e-14   3.90e-13   7.59e-13   1.03e-12   1.21e-12   1.34e-12   1.43e-12   1.50e-12   1.55e-12   1.59e-12    
3   1   0   6    9.40e-16   4.69e-14   1.63e-13   2.91e-13   4.00e-13   4.85e-13   5.50e-13   5.97e-13   6.33e-13   6.59e-13    
3   1   0   7    1.53e-17   5.22e-15   3.47e-14   8.59e-14   1.44e-13   2.00e-13   2.49e-13   2.90e-13   3.25e-13   3.53e-13    
3   1   0   8    1.34e-19   4.11e-16   5.67e-15   2.03e-14   4.24e-14   6.81e-14   9.44e-14   1.19e-13   1.43e-13   1.63e-13    
3   1   1   0    3.54e-12   3.54e-12   3.44e-12   3.35e-12   3.28e-12   3.22e-12   3.18e-12   3.15e-12   3.12e-12   3.09e-12    
3   1   1   1    1.20e-11   1.21e-11   1.19e-11   1.16e-11   1.14e-11   1.13e-11   1.12e-11   1.11e-11   1.10e-11   1.10e-11    
3   1   1   2    2.19e-11   2.14e-11   2.05e-11   1.98e-11   1.93e-11   1.89e-11   1.87e-11   1.86e-11   1.85e-11   1.85e-11    
3   1   1   4    2.05e-12   5.90e-12   7.86e-12   8.76e-12   9.20e-12   9.42e-12   9.54e-12   9.61e-12   9.67e-12   9.71e-12    
3   1   1   5    8.57e-14   1.08e-12   2.42e-12   3.55e-12   4.40e-12   5.04e-12   5.53e-12   5.91e-12   6.20e-12   6.44e-12    
3   1   1   6    2.05e-15   1.31e-13   5.08e-13   9.76e-13   1.42e-12   1.80e-12   2.11e-12   2.37e-12   2.57e-12   2.73e-12    
3   1   1   7    3.01e-17   1.33e-14   9.72e-14   2.56e-13   4.50e-13   6.46e-13   8.28e-13   9.90e-13   1.13e-12   1.25e-12    
3   1   1   8    2.58e-19   1.06e-15   1.64e-14   6.31e-14   1.40e-13   2.35e-13   3.39e-13   4.44e-13   5.46e-13   6.42e-13    
3   1   2   0    7.47e-12   7.25e-12   6.93e-12   6.69e-12   6.54e-12   6.45e-12   6.41e-12   6.41e-12   6.43e-12   6.47e-12    
3   1   2   1    2.18e-11   2.10e-11   2.00e-11   1.92e-11   1.88e-11   1.85e-11   1.84e-11   1.84e-11   1.84e-11   1.85e-11    
3   1   2   2    3.89e-11   3.72e-11   3.54e-11   3.40e-11   3.32e-11   3.26e-11   3.23e-11   3.21e-11   3.21e-11   3.20e-11    
3   1   2   3    1.24e-11   2.10e-11   2.44e-11   2.60e-11   2.69e-11   2.74e-11   2.77e-11   2.79e-11   2.80e-11   2.81e-11    
3   1   2   4    8.22e-13   4.28e-12   7.00e-12   8.62e-12   9.57e-12   1.01e-11   1.05e-11   1.08e-11   1.10e-11   1.12e-11    
3   1   2   5    3.84e-14   8.15e-13   2.18e-12   3.47e-12   4.51e-12   5.31e-12   5.92e-12   6.39e-12   6.75e-12   7.04e-12    
3   1   2   6    6.55e-16   7.41e-14   3.48e-13   7.38e-13   1.14e-12   1.50e-12   1.82e-12   2.08e-12   2.29e-12   2.47e-12    
3   1   2   7    1.11e-17   8.93e-15   8.06e-14   2.36e-13   4.43e-13   6.66e-13   8.83e-13   1.08e-12   1.27e-12   1.43e-12    
3   1   2   8    9.36e-20   6.86e-16   1.30e-14   5.55e-14   1.31e-13   2.29e-13   3.40e-13   4.55e-13   5.68e-13   6.77e-13    
3   1   3   0    1.37e-11   1.56e-11   1.74e-11   1.92e-11   2.08e-11   2.22e-11   2.34e-11   2.45e-11   2.55e-11   2.63e-11    
3   1   3   2    1.21e-11   2.13e-11   2.56e-11   2.86e-11   3.10e-11   3.32e-11   3.52e-11   3.71e-11   3.89e-11   4.05e-11    
3   1   3   3    2.16e-12   8.27e-12   1.24e-11   1.49e-11   1.64e-11   1.76e-11   1.84e-11   1.92e-11   1.98e-11   2.05e-11    
3   1   3   4    1.57e-13   1.93e-12   4.30e-12   6.22e-12   7.62e-12   8.61e-12   9.32e-12   9.83e-12   1.02e-11   1.05e-11    
3   1   3   5    8.62e-15   4.36e-13   1.56e-12   2.89e-12   4.10e-12   5.12e-12   5.96e-12   6.65e-12   7.22e-12   7.68e-12    
3   1   3   6    2.16e-16   5.98e-14   3.85e-13   9.60e-13   1.64e-12   2.31e-12   2.94e-12   3.48e-12   3.96e-12   4.36e-12    
3   1   3   7    3.42e-18   6.80e-15   8.45e-14   2.92e-13   6.06e-13   9.77e-13   1.36e-12   1.74e-12   2.09e-12   2.42e-12    
3   1   3   8    2.22e-20   4.01e-16   1.06e-14   5.39e-14   1.43e-13   2.72e-13   4.30e-13   6.04e-13   7.86e-13   9.69e-13    
3   1   4   0    1.75e-12   3.97e-12   5.08e-12   5.67e-12   6.01e-12   6.22e-12   6.37e-12   6.48e-12   6.59e-12   6.68e-12    
3   1   4   1    2.15e-12   6.51e-12   9.21e-12   1.08e-11   1.19e-11   1.26e-11   1.32e-11   1.36e-11   1.40e-11   1.44e-11    
3   1   4   2    8.24e-13   4.23e-12   6.96e-12   8.72e-12   9.87e-12   1.07e-11   1.12e-11   1.17e-11   1.21e-11   1.25e-11    
3   1   4   3    1.48e-13   1.80e-12   4.01e-12   5.87e-12   7.26e-12   8.28e-12   9.02e-12   9.58e-12   9.99e-12   1.03e-11    
3   1   4   4    1.19e-14   4.28e-13   1.37e-12   2.40e-12   3.31e-12   4.06e-12   4.66e-12   5.13e-12   5.50e-12   5.80e-12    
3   1   4   5    7.66e-16   1.18e-13   6.22e-13   1.40e-12   2.24e-12   3.03e-12   3.73e-12   4.34e-12   4.86e-12   5.29e-12    
3   1   4   6    1.84e-17   1.48e-14   1.36e-13   4.06e-13   7.76e-13   1.18e-12   1.59e-12   1.98e-12   2.33e-12   2.64e-12    
3   1   4   7    3.91e-19   2.24e-15   3.94e-14   1.62e-13   3.72e-13   6.41e-13   9.38e-13   1.24e-12   1.53e-12   1.81e-12    
3   1   5   0    6.00e-14   5.58e-13   1.16e-12   1.64e-12   2.00e-12   2.27e-12   2.47e-12   2.62e-12   2.75e-12   2.85e-12    
3   1   5   1    9.83e-14   1.24e-12   2.86e-12   4.29e-12   5.44e-12   6.33e-12   7.05e-12   7.62e-12   8.10e-12   8.49e-12    
3   1   5   2    3.63e-14   7.70e-13   2.06e-12   3.31e-12   4.32e-12   5.12e-12   5.74e-12   6.22e-12   6.61e-12   6.92e-12    
3   1   5   3    9.07e-15   4.55e-13   1.61e-12   2.94e-12   4.13e-12   5.11e-12   5.89e-12   6.51e-12   7.00e-12   7.40e-12    
3   1   5   4    6.27e-16   9.24e-14   4.77e-13   1.06e-12   1.69e-12   2.28e-12   2.79e-12   3.22e-12   3.58e-12   3.89e-12    
3   1   5   5    3.85e-17   2.41e-14   2.00e-13   5.62e-13   1.03e-12   1.51e-12   1.98e-12   2.40e-12   2.78e-12   3.12e-12    
3   1   5   6    9.35e-19   3.04e-15   4.48e-14   1.71e-13   3.79e-13   6.42e-13   9.31e-13   1.23e-12   1.51e-12   1.79e-12    
3   1   6   0    1.13e-15   5.69e-14   2.06e-13   3.85e-13   5.55e-13   7.01e-13   8.22e-13   9.22e-13   1.00e-12   1.07e-12    
3   1   6   1    2.39e-15   1.66e-13   6.76e-13   1.35e-12   2.02e-12   2.62e-12   3.13e-12   3.56e-12   3.92e-12   4.22e-12    
3   1   6   2    7.87e-16   8.73e-14   4.09e-13   8.68e-13   1.34e-12   1.77e-12   2.15e-12   2.47e-12   2.73e-12   2.96e-12    
3   1   6   3    1.97e-16   5.31e-14   3.37e-13   8.32e-13   1.41e-12   1.98e-12   2.51e-12   2.98e-12   3.38e-12   3.73e-12    
3   1   6   4    1.62e-17   1.34e-14   1.25e-13   3.77e-13   7.22e-13   1.10e-12   1.48e-12   1.84e-12   2.17e-12   2.47e-12    
3   1   6   5    9.83e-19   3.08e-15   4.39e-14   1.62e-13   3.51e-13   5.80e-13   8.24e-13   1.07e-12   1.30e-12   1.52e-12    
3   1   6   6    3.04e-20   5.20e-16   1.34e-14   6.74e-14   1.77e-13   3.36e-13   5.28e-13   7.40e-13   9.60e-13   1.18e-12    
3   1   7   0    1.37e-17   4.60e-15   3.08e-14   7.77e-14   1.34e-13   1.90e-13   2.43e-13   2.91e-13   3.35e-13   3.73e-13    
3   1   7   1    2.61e-17   1.24e-14   9.53e-14   2.61e-13   4.73e-13   6.97e-13   9.14e-13   1.12e-12   1.30e-12   1.46e-12    
3   1   7   2    9.67e-18   7.79e-15   7.09e-14   2.10e-13   3.96e-13   6.00e-13   8.01e-13   9.91e-13   1.17e-12   1.32e-12    
3   1   7   3    2.68e-18   5.32e-15   6.56e-14   2.25e-13   4.65e-13   7.44e-13   1.03e-12   1.31e-12   1.57e-12   1.80e-12    
3   1   7   4    3.03e-19   1.69e-15   2.93e-14   1.19e-13   2.72e-13   4.67e-13   6.79e-13   8.94e-13   1.10e-12   1.30e-12    
3   1   8   0    9.33e-20   3.09e-16   4.53e-15   1.71e-14   3.75e-14   6.29e-14   9.08e-14   1.19e-13   1.47e-13   1.74e-13    
3   1   8   1    2.48e-19   1.20e-15   2.09e-14   8.74e-14   2.06e-13   3.64e-13   5.44e-13   7.33e-13   9.23e-13   1.11e-12    
3   1   8   2    1.22e-19   9.21e-16   1.76e-14   7.53e-14   1.77e-13   3.10e-13   4.58e-13   6.11e-13   7.61e-13   9.04e-13    
3   1   8   3    2.27e-20   3.90e-16   9.90e-15   4.92e-14   1.28e-13   2.41e-13   3.78e-13   5.30e-13   6.89e-13   8.50e-13    
3   2   0   0    6.91e-13   7.07e-13   6.86e-13   6.64e-13   6.44e-13   6.27e-13   6.11e-13   5.96e-13   5.83e-13   5.69e-13    
3   2   0   1    2.60e-12   2.44e-12   2.24e-12   2.05e-12   1.90e-12   1.78e-12   1.68e-12   1.60e-12   1.53e-12   1.48e-12    
3   2   0   2    4.55e-12   4.27e-12   3.96e-12   3.72e-12   3.54e-12   3.41e-12   3.31e-12   3.24e-12   3.19e-12   3.16e-12    
3   2   0   3    6.92e-12   6.46e-12   5.92e-12   5.48e-12   5.13e-12   4.87e-12   4.66e-12   4.50e-12   4.37e-12   4.27e-12    
3   2   0   4    4.31e-12   5.45e-12   5.69e-12   5.70e-12   5.64e-12   5.56e-12   5.48e-12   5.42e-12   5.36e-12   5.31e-12    
3   2   0   5    1.70e-13   8.44e-13   1.36e-12   1.67e-12   1.84e-12   1.93e-12   1.97e-12   1.99e-12   1.99e-12   1.98e-12    
3   2   0   6    2.87e-15   7.84e-14   2.29e-13   3.83e-13   5.11e-13   6.12e-13   6.90e-13   7.51e-13   7.99e-13   8.38e-13    
3   2   0   7    4.14e-17   8.59e-15   4.92e-14   1.14e-13   1.85e-13   2.52e-13   3.11e-13   3.60e-13   4.01e-13   4.36e-13    
3   2   0   8    4.14e-19   7.72e-16   9.07e-15   2.99e-14   5.93e-14   9.19e-14   1.24e-13   1.53e-13   1.79e-13   2.02e-13    
3   2   1   0    2.34e-12   2.52e-12   2.60e-12   2.65e-12   2.69e-12   2.72e-12   2.75e-12   2.77e-12   2.78e-12   2.79e-12    
3   2   1   1    7.33e-12   7.11e-12   6.79e-12   6.52e-12   6.32e-12   6.17e-12   6.06e-12   5.98e-12   5.91e-12   5.86e-12    
3   2   1   2    1.52e-11   1.51e-11   1.44e-11   1.36e-11   1.30e-11   1.26e-11   1.22e-11   1.20e-11   1.19e-11   1.18e-11    
3   2   1   3    2.22e-11   2.18e-11   2.11e-11   2.06e-11   2.01e-11   1.98e-11   1.95e-11   1.92e-11   1.90e-11   1.88e-11    
3   2   1   4    6.81e-12   1.14e-11   1.34e-11   1.46e-11   1.56e-11   1.64e-11   1.72e-11   1.79e-11   1.85e-11   1.92e-11    
3   2   1   5    2.29e-13   1.58e-12   2.89e-12   3.79e-12   4.38e-12   4.77e-12   5.04e-12   5.23e-12   5.36e-12   5.46e-12    
3   2   1   6    5.70e-15   2.15e-13   7.05e-13   1.25e-12   1.74e-12   2.15e-12   2.48e-12   2.75e-12   2.97e-12   3.15e-12    
3   2   1   7    8.08e-17   2.17e-14   1.39e-13   3.46e-13   5.92e-13   8.41e-13   1.07e-12   1.29e-12   1.47e-12   1.63e-12    
3   2   1   8    8.25e-19   1.99e-15   2.60e-14   9.15e-14   1.92e-13   3.10e-13   4.32e-13   5.51e-13   6.62e-13   7.63e-13    
3   2   2   0    4.09e-12   4.23e-12   4.16e-12   4.04e-12   3.92e-12   3.82e-12   3.74e-12   3.67e-12   3.62e-12   3.57e-12    
3   2   2   1    1.56e-11   1.47e-11   1.39e-11   1.33e-11   1.30e-11   1.27e-11   1.26e-11   1.26e-11   1.26e-11   1.27e-11    
3   2   2   2    2.45e-11   2.42e-11   2.33e-11   2.25e-11   2.20e-11   2.18e-11   2.18e-11   2.19e-11   2.20e-11   2.22e-11    
3   2   2   4    2.73e-12   8.46e-12   1.20e-11   1.41e-11   1.53e-11   1.62e-11   1.69e-11   1.74e-11   1.78e-11   1.82e-11    
3   2   2   5    9.63e-14   1.17e-12   2.59e-12   3.76e-12   4.61e-12   5.22e-12   5.65e-12   5.97e-12   6.20e-12   6.38e-12    
3   2   2   6    2.83e-15   1.82e-13   7.08e-13   1.36e-12   1.99e-12   2.53e-12   2.97e-12   3.33e-12   3.63e-12   3.86e-12    
3   2   2   7    3.13e-17   1.44e-14   1.10e-13   2.99e-13   5.38e-13   7.89e-13   1.03e-12   1.25e-12   1.45e-12   1.62e-12    
3   2   2   8    2.87e-19   1.25e-15   2.01e-14   7.85e-14   1.75e-13   2.95e-13   4.23e-13   5.52e-13   6.75e-13   7.89e-13    
3   2   3   0    7.18e-12   7.14e-12   7.00e-12   6.95e-12   7.00e-12   7.12e-12   7.30e-12   7.52e-12   7.76e-12   8.00e-12    
3   2   3   1    2.20e-11   2.22e-11   2.22e-11   2.26e-11   2.32e-11   2.40e-11   2.48e-11   2.56e-11   2.64e-11   2.72e-11    
3   2   3   3    5.89e-12   1.37e-11   1.79e-11   2.04e-11   2.23e-11   2.38e-11   2.51e-11   2.63e-11   2.75e-11   2.86e-11    
3   2   3   4    5.69e-13   3.97e-12   7.20e-12   9.39e-12   1.08e-11   1.18e-11   1.24e-11   1.29e-11   1.33e-11   1.37e-11    
3   2   3   5    2.25e-14   6.49e-13   1.96e-12   3.31e-12   4.46e-12   5.36e-12   6.05e-12   6.57e-12   6.97e-12   7.28e-12    
3   2   3   6    6.46e-16   1.02e-13   5.37e-13   1.21e-12   1.92e-12   2.60e-12   3.19e-12   3.70e-12   4.14e-12   4.51e-12    
3   2   3   7    9.73e-18   1.08e-14   1.12e-13   3.56e-13   7.06e-13   1.11e-12   1.51e-12   1.90e-12   2.26e-12   2.59e-12    
3   2   3   8    9.56e-20   9.70e-16   2.08e-14   9.48e-14   2.33e-13   4.22e-13   6.40e-13   8.70e-13   1.10e-12   1.33e-12    
3   2   4   0    4.47e-12   5.85e-12   6.22e-12   6.32e-12   6.32e-12   6.28e-12   6.22e-12   6.15e-12   6.08e-12   6.01e-12    
3   2   4   1    7.42e-12   1.28e-11   1.49e-11   1.58e-11   1.62e-11   1.64e-11   1.65e-11   1.65e-11   1.65e-11   1.66e-11    
3   2   4   2    2.78e-12   8.25e-12   1.14e-11   1.31e-11   1.41e-11   1.48e-11   1.54e-11   1.59e-11   1.63e-11   1.67e-11    
3   2   4   3    4.94e-13   3.63e-12   6.83e-12   9.13e-12   1.07e-11   1.18e-11   1.26e-11   1.33e-11   1.38e-11   1.43e-11    
3   2   4   4    4.33e-14   9.34e-13   2.54e-12   4.10e-12   5.39e-12   6.39e-12   7.16e-12   7.76e-12   8.23e-12   8.59e-12    
3   2   4   5    2.20e-15   1.84e-13   7.69e-13   1.53e-12   2.26e-12   2.90e-12   3.43e-12   3.85e-12   4.19e-12   4.46e-12    
3   2   4   6    5.94e-17   2.80e-14   2.15e-13   5.88e-13   1.06e-12   1.57e-12   2.06e-12   2.51e-12   2.93e-12   3.30e-12    
3   2   4   7    1.05e-18   3.30e-15   4.75e-14   1.78e-13   3.90e-13   6.54e-13   9.42e-13   1.23e-12   1.52e-12   1.79e-12    
3   2   5   0    1.93e-13   9.65e-13   1.60e-12   2.03e-12   2.32e-12   2.53e-12   2.68e-12   2.81e-12   2.92e-12   3.01e-12    
3   2   5   1    2.66e-13   1.87e-12   3.45e-12   4.58e-12   5.35e-12   5.88e-12   6.25e-12   6.54e-12   6.76e-12   6.95e-12    
3   2   5   2    1.37e-13   1.67e-12   3.71e-12   5.42e-12   6.72e-12   7.71e-12   8.47e-12   9.06e-12   9.55e-12   9.95e-12    
3   2   5   3    2.46e-14   7.08e-13   2.13e-12   3.61e-12   4.87e-12   5.88e-12   6.68e-12   7.29e-12   7.77e-12   8.15e-12    
3   2   5   4    2.60e-15   2.49e-13   1.12e-12   2.32e-12   3.53e-12   4.60e-12   5.50e-12   6.24e-12   6.86e-12   7.35e-12    
3   2   5   5    1.08e-16   3.72e-14   2.56e-13   6.58e-13   1.15e-12   1.64e-12   2.10e-12   2.52e-12   2.88e-12   3.20e-12    
3   2   5   6    3.51e-18   6.51e-15   7.80e-14   2.64e-13   5.40e-13   8.59e-13   1.19e-12   1.50e-12   1.80e-12   2.07e-12    
3   2   6   0    3.82e-15   1.12e-13   3.43e-13   5.93e-13   8.14e-13   9.96e-13   1.14e-12   1.26e-12   1.35e-12   1.42e-12    
3   2   6   1    6.15e-15   2.26e-13   7.30e-13   1.29e-12   1.77e-12   2.17e-12   2.48e-12   2.73e-12   2.91e-12   3.06e-12    
3   2   6   2    3.27e-15   2.15e-13   8.47e-13   1.65e-12   2.43e-12   3.11e-12   3.68e-12   4.15e-12   4.53e-12   4.85e-12    
3   2   6   3    6.17e-16   9.50e-14   5.00e-13   1.13e-12   1.81e-12   2.44e-12   3.00e-12   3.48e-12   3.88e-12   4.21e-12    
3   2   6   4    6.42e-17   3.01e-14   2.29e-13   6.18e-13   1.10e-12   1.60e-12   2.07e-12   2.50e-12   2.87e-12   3.19e-12    
3   2   6   5    3.23e-18   6.08e-15   7.41e-14   2.54e-13   5.27e-13   8.50e-13   1.19e-12   1.52e-12   1.83e-12   2.12e-12    
3   2   6   6    1.04e-19   9.98e-16   2.07e-14   9.25e-14   2.24e-13   3.99e-13   5.98e-13   8.07e-13   1.01e-12   1.21e-12    
3   2   7   0    4.58e-17   9.32e-15   5.40e-14   1.28e-13   2.10e-13   2.91e-13   3.64e-13   4.29e-13   4.85e-13   5.34e-13    
3   2   7   1    8.65e-17   2.28e-14   1.43e-13   3.48e-13   5.80e-13   8.01e-13   9.97e-13   1.16e-12   1.31e-12   1.42e-12    
3   2   7   2    3.73e-17   1.75e-14   1.33e-13   3.61e-13   6.49e-13   9.50e-13   1.24e-12   1.51e-12   1.75e-12   1.96e-12    
3   2   7   3    8.77e-18   9.29e-15   9.28e-14   2.88e-13   5.60e-13   8.64e-13   1.17e-12   1.46e-12   1.72e-12   1.96e-12    
3   2   7   4    1.14e-18   3.97e-15   5.93e-14   2.24e-13   4.88e-13   8.08e-13   1.15e-12   1.48e-12   1.79e-12   2.08e-12    
3   2   8   0    3.96e-19   8.16e-16   1.05e-14   3.75e-14   8.02e-14   1.33e-13   1.89e-13   2.47e-13   3.02e-13   3.55e-13    
3   2   8   1    6.81e-19   1.73e-15   2.31e-14   8.26e-14   1.74e-13   2.83e-13   3.97e-13   5.08e-13   6.13e-13   7.10e-13    
3   2   8   2    3.23e-19   1.51e-15   2.56e-14   1.06e-13   2.47e-13   4.32e-13   6.42e-13   8.62e-13   1.08e-12   1.30e-12    
3   2   8   3    8.90e-20   8.61e-16   1.80e-14   8.14e-14   1.99e-13   3.58e-13   5.42e-13   7.36e-13   9.31e-13   1.12e-12    
3   3   0   0    6.11e-13   6.89e-13   6.91e-13   6.67e-13   6.36e-13   6.05e-13   5.75e-13   5.47e-13   5.22e-13   5.00e-13    
3   3   0   1    1.24e-12   1.29e-12   1.25e-12   1.20e-12   1.14e-12   1.09e-12   1.04e-12   9.95e-13   9.57e-13   9.23e-13    
3   3   0   2    2.20e-12   2.13e-12   2.04e-12   1.95e-12   1.87e-12   1.80e-12   1.74e-12   1.69e-12   1.64e-12   1.60e-12    
3   3   0   3    3.99e-12   3.96e-12   3.79e-12   3.63e-12   3.50e-12   3.40e-12   3.32e-12   3.27e-12   3.23e-12   3.20e-12    
3   3   0   4    5.38e-12   5.14e-12   4.76e-12   4.41e-12   4.11e-12   3.86e-12   3.65e-12   3.48e-12   3.34e-12   3.21e-12    
3   3   0   5    9.69e-13   2.06e-12   2.50e-12   2.67e-12   2.73e-12   2.74e-12   2.74e-12   2.74e-12   2.73e-12   2.72e-12    
3   3   0   6    1.76e-14   2.19e-13   4.89e-13   7.12e-13   8.74e-13   9.88e-13   1.07e-12   1.12e-12   1.16e-12   1.18e-12    
3   3   0   7    2.09e-16   1.78e-14   7.61e-14   1.53e-13   2.28e-13   2.93e-13   3.48e-13   3.93e-13   4.30e-13   4.60e-13    
3   3   0   8    1.89e-18   1.58e-15   1.47e-14   4.37e-14   8.27e-14   1.25e-13   1.67e-13   2.06e-13   2.41e-13   2.73e-13    
3   3   1   0    1.24e-12   1.29e-12   1.25e-12   1.20e-12   1.14e-12   1.09e-12   1.04e-12   9.95e-13   9.57e-13   9.23e-13    
3   3   1   1    7.57e-12   7.61e-12   7.39e-12   7.14e-12   6.90e-12   6.70e-12   6.52e-12   6.37e-12   6.23e-12   6.10e-12    
3   3   1   2    8.01e-12   8.02e-12   7.75e-12   7.44e-12   7.16e-12   6.93e-12   6.73e-12   6.57e-12   6.43e-12   6.31e-12    
3   3   1   3    1.43e-11   1.40e-11   1.33e-11   1.27e-11   1.22e-11   1.19e-11   1.17e-11   1.16e-11   1.16e-11   1.16e-11    
3   3   1   4    1.61e-11   1.56e-11   1.48e-11   1.42e-11   1.37e-11   1.33e-11   1.30e-11   1.28e-11   1.26e-11   1.24e-11    
3   3   1   5    1.27e-12   3.84e-12   5.38e-12   6.25e-12   6.79e-12   7.15e-12   7.43e-12   7.65e-12   7.86e-12   8.04e-12    
3   3   1   6    3.13e-14   5.07e-13   1.25e-12   1.92e-12   2.46e-12   2.87e-12   3.18e-12   3.42e-12   3.60e-12   3.74e-12    
3   3   1   7    4.00e-16   4.61e-14   2.20e-13   4.70e-13   7.31e-13   9.71e-13   1.18e-12   1.36e-12   1.51e-12   1.64e-12    
3   3   1   8    3.84e-18   4.15e-15   4.21e-14   1.33e-13   2.63e-13   4.13e-13   5.68e-13   7.20e-13   8.65e-13   9.99e-13    
3   3   2   0    2.20e-12   2.13e-12   2.04e-12   1.95e-12   1.87e-12   1.80e-12   1.74e-12   1.69e-12   1.64e-12   1.60e-12    
3   3   2   1    8.01e-12   8.02e-12   7.75e-12   7.44e-12   7.16e-12   6.93e-12   6.73e-12   6.57e-12   6.43e-12   6.31e-12    
3   3   2   2    1.87e-11   1.89e-11   1.82e-11   1.75e-11   1.68e-11   1.63e-11   1.59e-11   1.57e-11   1.55e-11   1.54e-11    
3   3   2   3    2.18e-11   2.23e-11   2.22e-11   2.21e-11   2.21e-11   2.24e-11   2.27e-11   2.31e-11   2.36e-11   2.41e-11    
3   3   2   4    1.52e-11   2.02e-11   2.18e-11   2.25e-11   2.30e-11   2.33e-11   2.36e-11   2.38e-11   2.40e-11   2.42e-11    
3   3   2   5    6.43e-13   3.34e-12   5.58e-12   7.04e-12   8.01e-12   8.67e-12   9.16e-12   9.54e-12   9.86e-12   1.01e-11    
3   3   2   6    1.39e-14   3.84e-13   1.13e-12   1.91e-12   2.57e-12   3.10e-12   3.50e-12   3.82e-12   4.07e-12   4.26e-12    
3   3   2   7    1.80e-16   3.69e-14   2.14e-13   5.01e-13   8.22e-13   1.13e-12   1.40e-12   1.63e-12   1.84e-12   2.01e-12    
3   3   2   8    1.72e-18   3.23e-15   3.92e-14   1.34e-13   2.78e-13   4.46e-13   6.22e-13   7.94e-13   9.55e-13   1.10e-12    
3   3   3   0    3.99e-12   3.96e-12   3.79e-12   3.63e-12   3.50e-12   3.40e-12   3.32e-12   3.27e-12   3.23e-12   3.20e-12    
3   3   3   1    1.43e-11   1.40e-11   1.33e-11   1.27e-11   1.22e-11   1.19e-11   1.17e-11   1.16e-11   1.16e-11   1.16e-11    
3   3   3   2    2.18e-11   2.23e-11   2.22e-11   2.21e-11   2.21e-11   2.24e-11   2.27e-11   2.31e-11   2.36e-11   2.41e-11    
3   3   3   4    2.56e-12   8.05e-12   1.16e-11   1.37e-11   1.52e-11   1.62e-11   1.71e-11   1.79e-11   1.86e-11   1.93e-11    
3   3   3   5    1.43e-13   1.77e-12   3.93e-12   5.71e-12   7.03e-12   7.99e-12   8.69e-12   9.23e-12   9.65e-12   9.98e-12    
3   3   3   6    3.33e-15   2.26e-13   9.09e-13   1.79e-12   2.65e-12   3.40e-12   4.03e-12   4.55e-12   4.98e-12   5.33e-12    
3   3   3   7    4.82e-17   2.32e-14   1.78e-13   4.83e-13   8.65e-13   1.26e-12   1.64e-12   1.98e-12   2.29e-12   2.56e-12    
3   3   3   8    4.44e-19   1.96e-15   3.21e-14   1.29e-13   2.95e-13   5.09e-13   7.49e-13   9.98e-13   1.24e-12   1.48e-12    
3   3   4   0    5.37e-12   5.13e-12   4.76e-12   4.41e-12   4.11e-12   3.86e-12   3.65e-12   3.48e-12   3.34e-12   3.21e-12    
3   3   4   1    1.59e-11   1.55e-11   1.48e-11   1.42e-11   1.37e-11   1.33e-11   1.30e-11   1.28e-11   1.26e-11   1.24e-11    
3   3   4   2    1.52e-11   2.01e-11   2.18e-11   2.25e-11   2.29e-11   2.33e-11   2.36e-11   2.38e-11   2.40e-11   2.42e-11    
3   3   4   3    2.56e-12   8.05e-12   1.16e-11   1.37e-11   1.52e-11   1.62e-11   1.71e-11   1.79e-11   1.86e-11   1.93e-11    
3   3   4   4    3.01e-13   2.97e-12   6.24e-12   8.81e-12   1.06e-11   1.19e-11   1.29e-11   1.36e-11   1.41e-11   1.45e-11    
3   3   4   5    1.28e-14   5.03e-13   1.70e-12   3.07e-12   4.32e-12   5.37e-12   6.22e-12   6.90e-12   7.44e-12   7.87e-12    
3   3   4   6    3.48e-16   7.06e-14   4.08e-13   9.63e-13   1.59e-12   2.19e-12   2.73e-12   3.20e-12   3.60e-12   3.94e-12    
3   3   4   7    5.20e-18   7.32e-15   8.13e-14   2.67e-13   5.39e-13   8.55e-13   1.18e-12   1.50e-12   1.80e-12   2.07e-12    
3   3   5   0    9.62e-13   2.06e-12   2.50e-12   2.66e-12   2.72e-12   2.74e-12   2.74e-12   2.74e-12   2.73e-12   2.72e-12    
3   3   5   1    1.27e-12   3.84e-12   5.37e-12   6.25e-12   6.79e-12   7.15e-12   7.42e-12   7.65e-12   7.85e-12   8.04e-12    
3   3   5   2    6.41e-13   3.34e-12   5.57e-12   7.04e-12   8.01e-12   8.67e-12   9.16e-12   9.54e-12   9.86e-12   1.01e-11    
3   3   5   3    1.43e-13   1.77e-12   3.93e-12   5.71e-12   7.03e-12   7.99e-12   8.69e-12   9.23e-12   9.65e-12   9.98e-12    
3   3   5   4    1.28e-14   5.03e-13   1.70e-12   3.07e-12   4.32e-12   5.37e-12   6.22e-12   6.90e-12   7.44e-12   7.87e-12    
3   3   5   5    7.79e-16   1.31e-13   7.17e-13   1.65e-12   2.68e-12   3.67e-12   4.55e-12   5.32e-12   5.97e-12   6.53e-12    
3   3   5   6    1.78e-17   1.45e-14   1.34e-13   4.04e-13   7.72e-13   1.18e-12   1.59e-12   1.97e-12   2.32e-12   2.64e-12    
3   3   6   0    1.75e-14   2.18e-13   4.88e-13   7.11e-13   8.73e-13   9.87e-13   1.07e-12   1.12e-12   1.16e-12   1.18e-12    
3   3   6   1    3.11e-14   5.06e-13   1.25e-12   1.92e-12   2.46e-12   2.87e-12   3.18e-12   3.42e-12   3.60e-12   3.74e-12    
3   3   6   2    1.39e-14   3.84e-13   1.13e-12   1.91e-12   2.57e-12   3.09e-12   3.50e-12   3.82e-12   4.07e-12   4.26e-12    
3   3   6   3    3.33e-15   2.26e-13   9.09e-13   1.79e-12   2.65e-12   3.40e-12   4.03e-12   4.55e-12   4.98e-12   5.33e-12    
3   3   6   4    3.48e-16   7.06e-14   4.08e-13   9.63e-13   1.59e-12   2.19e-12   2.73e-12   3.20e-12   3.60e-12   3.94e-12    
3   3   6   5    1.78e-17   1.45e-14   1.34e-13   4.04e-13   7.72e-13   1.18e-12   1.59e-12   1.97e-12   2.32e-12   2.64e-12    
3   3   6   6    6.53e-19   2.70e-15   4.29e-14   1.69e-13   3.83e-13   6.56e-13   9.58e-13   1.27e-12   1.57e-12   1.86e-12    
3   3   7   0    2.07e-16   1.78e-14   7.60e-14   1.53e-13   2.28e-13   2.93e-13   3.48e-13   3.93e-13   4.30e-13   4.60e-13    
3   3   7   1    4.01e-16   4.61e-14   2.20e-13   4.70e-13   7.31e-13   9.71e-13   1.18e-12   1.36e-12   1.51e-12   1.64e-12    
3   3   7   2    1.79e-16   3.69e-14   2.13e-13   5.01e-13   8.21e-13   1.13e-12   1.40e-12   1.63e-12   1.83e-12   2.01e-12    
3   3   7   3    4.82e-17   2.32e-14   1.78e-13   4.83e-13   8.65e-13   1.26e-12   1.64e-12   1.98e-12   2.29e-12   2.56e-12    
3   3   7   4    5.20e-18   7.32e-15   8.13e-14   2.67e-13   5.39e-13   8.55e-13   1.18e-12   1.50e-12   1.80e-12   2.07e-12    
3   3   8   0    1.86e-18   1.58e-15   1.46e-14   4.36e-14   8.26e-14   1.25e-13   1.67e-13   2.06e-13   2.41e-13   2.73e-13    
3   3   8   1    3.83e-18   4.15e-15   4.21e-14   1.33e-13   2.63e-13   4.13e-13   5.68e-13   7.20e-13   8.65e-13   9.99e-13    
3   3   8   2    1.72e-18   3.22e-15   3.92e-14   1.34e-13   2.78e-13   4.46e-13   6.22e-13   7.94e-13   9.55e-13   1.10e-12    
3   3   8   3    4.44e-19   1.96e-15   3.21e-14   1.29e-13   2.95e-13   5.09e-13   7.49e-13   9.98e-13   1.24e-12   1.48e-12    
3   4   0   0    1.89e-13   2.05e-13   2.03e-13   1.97e-13   1.90e-13   1.83e-13   1.76e-13   1.70e-13   1.65e-13   1.60e-13    
3   4   0   1    7.72e-13   7.90e-13   7.74e-13   7.49e-13   7.20e-13   6.91e-13   6.64e-13   6.39e-13   6.15e-13   5.94e-13    
3   4   0   2    1.28e-12   1.33e-12   1.30e-12   1.25e-12   1.20e-12   1.15e-12   1.10e-12   1.06e-12   1.02e-12   9.84e-13    
3   4   0   3    2.04e-12   2.02e-12   1.97e-12   1.91e-12   1.86e-12   1.80e-12   1.75e-12   1.71e-12   1.67e-12   1.63e-12    
3   4   0   4    3.18e-12   3.29e-12   3.26e-12   3.20e-12   3.14e-12   3.10e-12   3.07e-12   3.06e-12   3.05e-12   3.05e-12    
3   4   0   5    4.77e-12   4.89e-12   4.69e-12   4.43e-12   4.18e-12   3.95e-12   3.74e-12   3.57e-12   3.41e-12   3.27e-12    
3   4   0   6    1.90e-13   7.31e-13   1.10e-12   1.31e-12   1.44e-12   1.51e-12   1.56e-12   1.59e-12   1.61e-12   1.63e-12    
3   4   0   7    2.74e-15   7.87e-14   2.37e-13   4.04e-13   5.48e-13   6.64e-13   7.56e-13   8.28e-13   8.84e-13   9.28e-13    
3   4   0   8    2.03e-17   5.28e-15   3.27e-14   7.93e-14   1.32e-13   1.83e-13   2.28e-13   2.67e-13   3.00e-13   3.28e-13    
3   4   1   0    8.29e-13   8.71e-13   8.48e-13   8.14e-13   7.82e-13   7.54e-13   7.31e-13   7.11e-13   6.95e-13   6.81e-13    
3   4   1   1    2.56e-12   2.68e-12   2.63e-12   2.53e-12   2.42e-12   2.30e-12   2.19e-12   2.09e-12   2.01e-12   1.92e-12    
3   4   1   2    6.61e-12   7.07e-12   6.96e-12   6.72e-12   6.45e-12   6.21e-12   5.99e-12   5.80e-12   5.64e-12   5.49e-12    
3   4   1   3    7.13e-12   7.20e-12   7.02e-12   6.79e-12   6.55e-12   6.32e-12   6.12e-12   5.95e-12   5.79e-12   5.65e-12    
3   4   1   4    1.09e-11   1.12e-11   1.11e-11   1.10e-11   1.09e-11   1.09e-11   1.09e-11   1.10e-11   1.11e-11   1.12e-11    
3   4   1   5    1.75e-11   1.81e-11   1.77e-11   1.72e-11   1.66e-11   1.61e-11   1.56e-11   1.51e-11   1.47e-11   1.43e-11    
3   4   1   6    2.98e-13   1.56e-12   2.65e-12   3.39e-12   3.90e-12   4.26e-12   4.53e-12   4.74e-12   4.92e-12   5.07e-12    
3   4   1   7    4.54e-15   1.68e-13   5.52e-13   9.85e-13   1.38e-12   1.72e-12   2.00e-12   2.24e-12   2.43e-12   2.59e-12    
3   4   1   8    3.43e-17   1.18e-14   8.09e-14   2.06e-13   3.56e-13   5.06e-13   6.45e-13   7.69e-13   8.78e-13   9.73e-13    
3   4   2   0    1.61e-12   1.65e-12   1.61e-12   1.55e-12   1.49e-12   1.43e-12   1.38e-12   1.34e-12   1.30e-12   1.27e-12    
3   4   2   1    5.17e-12   4.93e-12   4.57e-12   4.24e-12   3.95e-12   3.70e-12   3.49e-12   3.30e-12   3.14e-12   3.00e-12    
3   4   2   2    8.51e-12   8.98e-12   8.95e-12   8.73e-12   8.46e-12   8.18e-12   7.93e-12   7.71e-12   7.50e-12   7.33e-12    
3   4   2   3    1.31e-11   1.40e-11   1.38e-11   1.33e-11   1.29e-11   1.25e-11   1.22e-11   1.20e-11   1.18e-11   1.17e-11    
3   4   2   4    1.68e-11   1.77e-11   1.82e-11   1.87e-11   1.94e-11   2.00e-11   2.08e-11   2.15e-11   2.22e-11   2.29e-11    
3   4   2   5    6.55e-12   1.15e-11   1.36e-11   1.47e-11   1.52e-11   1.55e-11   1.57e-11   1.59e-11   1.60e-11   1.61e-11    
3   4   2   6    1.57e-13   1.45e-12   2.93e-12   4.06e-12   4.85e-12   5.40e-12   5.79e-12   6.09e-12   6.32e-12   6.50e-12    
3   4   2   7    1.96e-15   1.35e-13   5.50e-13   1.09e-12   1.62e-12   2.09e-12   2.48e-12   2.80e-12   3.07e-12   3.28e-12    
3   4   2   8    1.71e-17   1.06e-14   8.78e-14   2.48e-13   4.53e-13   6.68e-13   8.73e-13   1.06e-12   1.22e-12   1.37e-12    
3   4   3   0    2.66e-12   2.73e-12   2.65e-12   2.55e-12   2.45e-12   2.36e-12   2.29e-12   2.23e-12   2.18e-12   2.14e-12    
3   4   3   1    7.59e-12   7.75e-12   7.52e-12   7.19e-12   6.87e-12   6.58e-12   6.32e-12   6.10e-12   5.92e-12   5.76e-12    
3   4   3   2    1.51e-11   1.53e-11   1.45e-11   1.37e-11   1.30e-11   1.25e-11   1.20e-11   1.17e-11   1.14e-11   1.12e-11    
3   4   3   3    1.81e-11   1.89e-11   1.88e-11   1.86e-11   1.84e-11   1.82e-11   1.82e-11   1.83e-11   1.85e-11   1.87e-11    
3   4   3   5    1.27e-12   5.16e-12   8.02e-12   9.79e-12   1.09e-11   1.17e-11   1.22e-11   1.26e-11   1.30e-11   1.33e-11    
3   4   3   6    3.30e-14   7.20e-13   1.97e-12   3.19e-12   4.21e-12   5.03e-12   5.68e-12   6.21e-12   6.65e-12   7.01e-12    
3   4   3   7    4.99e-16   7.88e-14   4.26e-13   9.80e-13   1.60e-12   2.20e-12   2.75e-12   3.24e-12   3.66e-12   4.03e-12    
3   4   3   8    4.25e-18   6.10e-15   6.76e-14   2.21e-13   4.44e-13   7.00e-13   9.62e-13   1.21e-12   1.45e-12   1.67e-12    
3   4   4   0    3.08e-12   2.97e-12   2.84e-12   2.73e-12   2.62e-12   2.53e-12   2.46e-12   2.39e-12   2.34e-12   2.29e-12    
3   4   4   1    1.02e-11   9.92e-12   9.32e-12   8.72e-12   8.19e-12   7.74e-12   7.36e-12   7.05e-12   6.80e-12   6.59e-12    
3   4   4   2    1.83e-11   1.90e-11   1.90e-11   1.88e-11   1.86e-11   1.84e-11   1.82e-11   1.81e-11   1.80e-11   1.79e-11    
3   4   4   4    2.32e-12   7.40e-12   1.10e-11   1.34e-11   1.51e-11   1.65e-11   1.76e-11   1.87e-11   1.96e-11   2.05e-11    
3   4   4   5    1.26e-13   1.62e-12   3.73e-12   5.56e-12   6.95e-12   7.98e-12   8.75e-12   9.34e-12   9.80e-12   1.02e-11    
3   4   4   6    3.54e-15   2.40e-13   9.70e-13   1.93e-12   2.88e-12   3.73e-12   4.45e-12   5.06e-12   5.56e-12   5.98e-12    
3   4   4   7    5.58e-17   2.58e-14   1.97e-13   5.35e-13   9.66e-13   1.42e-12   1.86e-12   2.27e-12   2.63e-12   2.96e-12    
3   4   5   0    3.61e-12   3.52e-12   3.36e-12   3.23e-12   3.14e-12   3.09e-12   3.05e-12   3.02e-12   3.01e-12   3.00e-12    
3   4   5   1    1.28e-11   1.31e-11   1.29e-11   1.26e-11   1.24e-11   1.21e-11   1.19e-11   1.18e-11   1.16e-11   1.14e-11    
3   4   5   2    6.72e-12   1.16e-11   1.37e-11   1.51e-11   1.63e-11   1.75e-11   1.85e-11   1.95e-11   2.05e-11   2.14e-11    
3   4   5   3    1.19e-12   4.99e-12   8.05e-12   1.02e-11   1.16e-11   1.27e-11   1.35e-11   1.41e-11   1.47e-11   1.51e-11    
3   4   5   4    1.46e-13   1.86e-12   4.20e-12   6.14e-12   7.58e-12   8.63e-12   9.40e-12   9.99e-12   1.04e-11   1.08e-11    
3   4   5   5    6.27e-15   3.17e-13   1.15e-12   2.16e-12   3.12e-12   3.94e-12   4.63e-12   5.21e-12   5.68e-12   6.06e-12    
3   4   5   6    1.87e-16   5.41e-14   3.60e-13   9.19e-13   1.59e-12   2.27e-12   2.91e-12   3.48e-12   3.98e-12   4.42e-12    
3   4   6   0    1.72e-13   6.60e-13   9.96e-13   1.20e-12   1.32e-12   1.40e-12   1.45e-12   1.48e-12   1.50e-12   1.50e-12    
3   4   6   1    2.97e-13   1.56e-12   2.63e-12   3.33e-12   3.77e-12   4.05e-12   4.22e-12   4.33e-12   4.39e-12   4.41e-12    
3   4   6   2    1.48e-13   1.37e-12   2.82e-12   3.95e-12   4.77e-12   5.35e-12   5.77e-12   6.08e-12   6.31e-12   6.48e-12    
3   4   6   3    2.65e-14   5.63e-13   1.52e-12   2.46e-12   3.22e-12   3.82e-12   4.27e-12   4.62e-12   4.90e-12   5.11e-12    
3   4   6   4    3.26e-15   2.27e-13   9.35e-13   1.88e-12   2.83e-12   3.68e-12   4.40e-12   5.01e-12   5.51e-12   5.93e-12    
3   4   6   5    1.90e-16   5.03e-14   3.14e-13   7.68e-13   1.29e-12   1.81e-12   2.27e-12   2.69e-12   3.04e-12   3.34e-12    
3   4   6   6    5.05e-18   7.07e-15   7.83e-14   2.58e-13   5.21e-13   8.27e-13   1.14e-12   1.45e-12   1.75e-12   2.02e-12    
3   4   7   0    2.38e-15   6.25e-14   1.77e-13   2.89e-13   3.81e-13   4.53e-13   5.09e-13   5.54e-13   5.89e-13   6.18e-13    
3   4   7   1    3.92e-15   1.44e-13   4.59e-13   7.97e-13   1.09e-12   1.32e-12   1.50e-12   1.63e-12   1.74e-12   1.82e-12    
3   4   7   2    1.90e-15   1.30e-13   5.23e-13   1.03e-12   1.52e-12   1.95e-12   2.31e-12   2.62e-12   2.87e-12   3.07e-12    
3   4   7   3    4.19e-16   6.21e-14   3.22e-13   7.20e-13   1.15e-12   1.57e-12   1.94e-12   2.27e-12   2.55e-12   2.79e-12    
3   4   7   4    5.08e-17   2.52e-14   1.99e-13   5.50e-13   9.98e-13   1.47e-12   1.93e-12   2.34e-12   2.72e-12   3.05e-12    
3   4   8   0    1.72e-17   4.45e-15   2.80e-14   6.96e-14   1.20e-13   1.71e-13   2.21e-13   2.68e-13   3.10e-13   3.48e-13    
3   4   8   1    3.26e-17   1.16e-14   8.08e-14   2.09e-13   3.64e-13   5.21e-13   6.68e-13   8.00e-13   9.17e-13   1.02e-12    
3   4   8   2    1.82e-17   1.14e-14   9.62e-14   2.77e-13   5.17e-13   7.80e-13   1.04e-12   1.29e-12   1.51e-12   1.72e-12    
3   4   8   3    3.40e-18   4.83e-15   5.41e-14   1.79e-13   3.65e-13   5.82e-13   8.08e-13   1.03e-12   1.24e-12   1.43e-12    
3   5   0   0    6.60e-14   7.88e-14   8.45e-14   8.65e-14   8.66e-14   8.56e-14   8.42e-14   8.25e-14   8.08e-14   7.90e-14    
3   5   0   1    4.37e-13   4.90e-13   5.03e-13   4.97e-13   4.83e-13   4.67e-13   4.50e-13   4.34e-13   4.19e-13   4.06e-13    
3   5   0   2    6.41e-13   6.84e-13   6.82e-13   6.64e-13   6.42e-13   6.19e-13   5.97e-13   5.77e-13   5.58e-13   5.41e-13    
3   5   0   3    1.37e-12   1.47e-12   1.49e-12   1.46e-12   1.42e-12   1.37e-12   1.32e-12   1.27e-12   1.23e-12   1.19e-12    
3   5   0   4    1.66e-12   1.72e-12   1.70e-12   1.66e-12   1.61e-12   1.56e-12   1.51e-12   1.46e-12   1.42e-12   1.39e-12    
3   5   0   5    2.99e-12   3.26e-12   3.31e-12   3.30e-12   3.27e-12   3.25e-12   3.24e-12   3.24e-12   3.25e-12   3.26e-12    
3   5   0   6    3.51e-12   3.87e-12   3.89e-12   3.80e-12   3.68e-12   3.55e-12   3.42e-12   3.31e-12   3.20e-12   3.10e-12    
3   5   0   7    4.85e-14   3.25e-13   5.84e-13   7.61e-13   8.77e-13   9.55e-13   1.01e-12   1.05e-12   1.08e-12   1.10e-12    
3   5   0   8    3.68e-16   2.41e-14   9.70e-14   1.92e-13   2.88e-13   3.74e-13   4.49e-13   5.13e-13   5.68e-13   6.14e-13    
3   5   1   0    3.58e-13   4.04e-13   4.18e-13   4.19e-13   4.14e-13   4.05e-13   3.96e-13   3.86e-13   3.76e-13   3.67e-13    
3   5   1   1    1.97e-12   2.05e-12   2.00e-12   1.91e-12   1.82e-12   1.74e-12   1.67e-12   1.61e-12   1.56e-12   1.51e-12    
3   5   1   2    2.79e-12   3.01e-12   3.00e-12   2.90e-12   2.78e-12   2.66e-12   2.54e-12   2.43e-12   2.33e-12   2.24e-12    
3   5   1   3    5.70e-12   5.96e-12   5.81e-12   5.56e-12   5.30e-12   5.07e-12   4.86e-12   4.67e-12   4.52e-12   4.38e-12    
3   5   1   4    6.22e-12   6.21e-12   6.01e-12   5.79e-12   5.58e-12   5.40e-12   5.23e-12   5.08e-12   4.95e-12   4.83e-12    
3   5   1   5    9.33e-12   9.81e-12   9.80e-12   9.74e-12   9.70e-12   9.71e-12   9.77e-12   9.87e-12   1.00e-11   1.02e-11    
3   5   1   6    5.55e-12   7.55e-12   8.35e-12   8.76e-12   8.99e-12   9.12e-12   9.20e-12   9.24e-12   9.25e-12   9.25e-12    
3   5   1   7    7.34e-14   6.69e-13   1.37e-12   1.92e-12   2.34e-12   2.65e-12   2.89e-12   3.09e-12   3.25e-12   3.39e-12    
3   5   1   8    6.63e-16   5.77e-14   2.53e-13   5.26e-13   8.10e-13   1.08e-12   1.32e-12   1.53e-12   1.71e-12   1.87e-12    
3   5   2   0    5.88e-13   6.37e-13   6.48e-13   6.46e-13   6.38e-13   6.28e-13   6.15e-13   6.03e-13   5.90e-13   5.77e-13    
3   5   2   1    3.10e-12   3.24e-12   3.26e-12   3.21e-12   3.15e-12   3.08e-12   3.00e-12   2.93e-12   2.86e-12   2.80e-12    
3   5   2   2    4.45e-12   4.71e-12   4.69e-12   4.56e-12   4.40e-12   4.23e-12   4.06e-12   3.91e-12   3.76e-12   3.63e-12    
3   5   2   3    8.50e-12   8.89e-12   8.83e-12   8.61e-12   8.35e-12   8.09e-12   7.83e-12   7.60e-12   7.39e-12   7.20e-12    
3   5   2   4    9.68e-12   1.01e-11   9.89e-12   9.57e-12   9.22e-12   8.90e-12   8.63e-12   8.40e-12   8.21e-12   8.07e-12    
3   5   2   5    1.39e-11   1.54e-11   1.61e-11   1.69e-11   1.78e-11   1.87e-11   1.97e-11   2.07e-11   2.16e-11   2.25e-11    
3   5   2   6    2.58e-12   5.94e-12   7.74e-12   8.75e-12   9.35e-12   9.73e-12   9.99e-12   1.02e-11   1.03e-11   1.05e-11    
3   5   2   7    3.34e-14   5.52e-13   1.36e-12   2.09e-12   2.66e-12   3.09e-12   3.41e-12   3.66e-12   3.86e-12   4.03e-12    
3   5   2   8    3.09e-16   4.73e-14   2.48e-13   5.59e-13   9.00e-13   1.23e-12   1.52e-12   1.78e-12   2.00e-12   2.20e-12    
3   5   3   0    1.34e-12   1.44e-12   1.43e-12   1.40e-12   1.35e-12   1.31e-12   1.27e-12   1.23e-12   1.20e-12   1.16e-12    
3   5   3   1    5.42e-12   5.71e-12   5.63e-12   5.45e-12   5.26e-12   5.08e-12   4.92e-12   4.77e-12   4.65e-12   4.55e-12    
3   5   3   2    7.77e-12   8.15e-12   8.12e-12   7.91e-12   7.64e-12   7.36e-12   7.09e-12   6.85e-12   6.62e-12   6.42e-12    
3   5   3   3    1.32e-11   1.35e-11   1.31e-11   1.26e-11   1.21e-11   1.16e-11   1.13e-11   1.09e-11   1.07e-11   1.05e-11    
3   5   3   4    1.64e-11   1.68e-11   1.65e-11   1.60e-11   1.55e-11   1.51e-11   1.48e-11   1.46e-11   1.45e-11   1.44e-11    
3   5   3   6    5.73e-13   3.18e-12   5.53e-12   7.14e-12   8.22e-12   8.95e-12   9.47e-12   9.85e-12   1.02e-11   1.04e-11    
3   5   3   7    8.44e-15   3.23e-13   1.07e-12   1.92e-12   2.69e-12   3.35e-12   3.89e-12   4.35e-12   4.73e-12   5.06e-12    
3   5   3   8    7.95e-17   2.87e-14   2.05e-13   5.41e-13   9.65e-13   1.41e-12   1.85e-12   2.26e-12   2.63e-12   2.97e-12    
3   5   4   0    1.43e-12   1.43e-12   1.37e-12   1.31e-12   1.26e-12   1.21e-12   1.16e-12   1.12e-12   1.09e-12   1.06e-12    
3   5   4   1    5.64e-12   5.71e-12   5.61e-12   5.48e-12   5.36e-12   5.24e-12   5.13e-12   5.03e-12   4.94e-12   4.86e-12    
3   5   4   2    9.14e-12   9.43e-12   9.19e-12   8.82e-12   8.45e-12   8.12e-12   7.83e-12   7.58e-12   7.37e-12   7.20e-12    
3   5   4   3    1.53e-11   1.63e-11   1.65e-11   1.66e-11   1.65e-11   1.64e-11   1.64e-11   1.63e-11   1.63e-11   1.63e-11    
3   5   4   4    1.94e-11   2.07e-11   2.13e-11   2.17e-11   2.21e-11   2.25e-11   2.28e-11   2.31e-11   2.34e-11   2.36e-11    
3   5   4   5    1.97e-12   6.35e-12   9.47e-12   1.17e-11   1.34e-11   1.48e-11   1.61e-11   1.72e-11   1.83e-11   1.93e-11    
3   5   4   6    5.36e-14   9.05e-13   2.29e-12   3.58e-12   4.62e-12   5.42e-12   6.02e-12   6.49e-12   6.85e-12   7.13e-12    
3   5   4   7    9.04e-16   1.04e-13   4.97e-13   1.07e-12   1.68e-12   2.25e-12   2.76e-12   3.19e-12   3.57e-12   3.89e-12    
3   5   5   0    2.00e-12   2.09e-12   2.07e-12   2.01e-12   1.95e-12   1.90e-12   1.85e-12   1.81e-12   1.77e-12   1.74e-12    
3   5   5   1    7.21e-12   7.30e-12   7.13e-12   6.95e-12   6.83e-12   6.75e-12   6.70e-12   6.68e-12   6.68e-12   6.69e-12    
3   5   5   2    1.20e-11   1.30e-11   1.33e-11   1.33e-11   1.34e-11   1.34e-11   1.34e-11   1.34e-11   1.34e-11   1.34e-11    
3   5   5   4    2.02e-12   6.65e-12   9.93e-12   1.21e-11   1.35e-11   1.46e-11   1.54e-11   1.60e-11   1.64e-11   1.68e-11    
3   5   5   5    1.32e-13   1.68e-12   3.85e-12   5.73e-12   7.21e-12   8.34e-12   9.21e-12   9.91e-12   1.05e-11   1.09e-11    
3   5   5   6    3.09e-15   2.04e-13   8.16e-13   1.60e-12   2.37e-12   3.06e-12   3.63e-12   4.12e-12   4.52e-12   4.86e-12    
3   5   6   0    2.50e-12   2.53e-12   2.44e-12   2.34e-12   2.24e-12   2.14e-12   2.06e-12   1.99e-12   1.93e-12   1.87e-12    
3   5   6   1    4.33e-12   5.83e-12   6.39e-12   6.65e-12   6.76e-12   6.79e-12   6.75e-12   6.68e-12   6.59e-12   6.49e-12    
3   5   6   2    2.31e-12   5.45e-12   7.15e-12   8.11e-12   8.66e-12   8.98e-12   9.15e-12   9.24e-12   9.27e-12   9.26e-12    
3   5   6   3    4.78e-13   2.68e-12   4.73e-12   6.20e-12   7.23e-12   7.96e-12   8.49e-12   8.90e-12   9.22e-12   9.47e-12    
3   5   6   4    4.54e-14   7.75e-13   1.98e-12   3.11e-12   4.02e-12   4.73e-12   5.27e-12   5.68e-12   5.99e-12   6.24e-12    
3   5   6   5    3.57e-15   2.38e-13   9.72e-13   1.96e-12   2.96e-12   3.87e-12   4.67e-12   5.35e-12   5.92e-12   6.40e-12    
3   5   6   6    8.60e-17   3.07e-14   2.17e-13   5.70e-13   1.01e-12   1.47e-12   1.91e-12   2.31e-12   2.68e-12   3.00e-12    
3   5   7   0    3.51e-14   2.25e-13   3.99e-13   5.15e-13   5.91e-13   6.40e-13   6.72e-13   6.94e-13   7.09e-13   7.19e-13    
3   5   7   1    6.28e-14   5.68e-13   1.15e-12   1.59e-12   1.91e-12   2.14e-12   2.31e-12   2.44e-12   2.54e-12   2.62e-12    
3   5   7   2    3.01e-14   4.92e-13   1.21e-12   1.84e-12   2.34e-12   2.72e-12   3.00e-12   3.22e-12   3.38e-12   3.51e-12    
3   5   7   3    7.37e-15   2.82e-13   9.34e-13   1.67e-12   2.33e-12   2.88e-12   3.34e-12   3.70e-12   4.00e-12   4.25e-12    
3   5   7   4    7.62e-16   8.91e-14   4.32e-13   9.37e-13   1.48e-12   1.99e-12   2.45e-12   2.86e-12   3.21e-12   3.52e-12    
3   5   8   0    2.81e-16   1.83e-14   7.24e-14   1.42e-13   2.12e-13   2.74e-13   3.28e-13   3.74e-13   4.14e-13   4.48e-13    
3   5   8   1    5.26e-16   4.44e-14   1.91e-13   3.90e-13   5.94e-13   7.81e-13   9.45e-13   1.09e-12   1.21e-12   1.31e-12    
3   5   8   2    2.41e-16   3.75e-14   2.01e-13   4.63e-13   7.57e-13   1.04e-12   1.31e-12   1.54e-12   1.75e-12   1.93e-12    
3   5   8   3    6.55e-17   2.41e-14   1.71e-13   4.49e-13   7.92e-13   1.15e-12   1.49e-12   1.81e-12   2.10e-12   2.35e-12    
3   6   0   0    6.60e-14   7.20e-14   7.46e-14   7.51e-14   7.45e-14   7.36e-14   7.24e-14   7.12e-14   7.01e-14   6.90e-14    
3   6   0   1    2.43e-13   2.69e-13   2.82e-13   2.85e-13   2.83e-13   2.78e-13   2.72e-13   2.66e-13   2.59e-13   2.53e-13    
3   6   0   2    5.34e-13   5.22e-13   4.98e-13   4.74e-13   4.53e-13   4.33e-13   4.17e-13   4.02e-13   3.90e-13   3.79e-13    
3   6   0   3    9.61e-13   1.03e-12   1.02e-12   1.00e-12   9.69e-13   9.37e-13   9.06e-13   8.77e-13   8.49e-13   8.24e-13    
3   6   0   4    1.28e-12   1.35e-12   1.35e-12   1.33e-12   1.30e-12   1.27e-12   1.24e-12   1.20e-12   1.17e-12   1.14e-12    
3   6   0   5    1.49e-12   1.59e-12   1.61e-12   1.58e-12   1.55e-12   1.51e-12   1.47e-12   1.44e-12   1.41e-12   1.38e-12    
3   6   0   6    2.63e-12   2.86e-12   2.90e-12   2.88e-12   2.86e-12   2.86e-12   2.87e-12   2.89e-12   2.92e-12   2.96e-12    
3   6   0   7    1.76e-12   2.49e-12   2.76e-12   2.85e-12   2.86e-12   2.84e-12   2.80e-12   2.76e-12   2.71e-12   2.66e-12    
3   6   0   8    1.35e-14   1.60e-13   3.50e-13   5.03e-13   6.14e-13   6.91e-13   7.47e-13   7.86e-13   8.15e-13   8.37e-13    
3   6   1   0    3.96e-13   4.23e-13   4.20e-13   4.06e-13   3.89e-13   3.73e-13   3.58e-13   3.44e-13   3.32e-13   3.21e-13    
3   6   1   1    1.04e-12   1.08e-12   1.06e-12   1.04e-12   1.01e-12   9.76e-13   9.47e-13   9.19e-13   8.94e-13   8.70e-13    
3   6   1   2    2.68e-12   2.90e-12   2.87e-12   2.77e-12   2.64e-12   2.52e-12   2.41e-12   2.31e-12   2.21e-12   2.13e-12    
3   6   1   3    2.88e-12   3.09e-12   3.10e-12   3.05e-12   2.97e-12   2.89e-12   2.81e-12   2.74e-12   2.66e-12   2.60e-12    
3   6   1   4    4.39e-12   4.48e-12   4.35e-12   4.18e-12   4.01e-12   3.85e-12   3.72e-12   3.60e-12   3.51e-12   3.42e-12    
3   6   1   5    6.49e-12   6.59e-12   6.37e-12   6.12e-12   5.88e-12   5.67e-12   5.49e-12   5.33e-12   5.19e-12   5.07e-12    
3   6   1   6    9.04e-12   9.37e-12   9.42e-12   9.43e-12   9.46e-12   9.53e-12   9.64e-12   9.80e-12   9.98e-12   1.02e-11    
3   6   1   7    2.73e-12   4.92e-12   5.98e-12   6.59e-12   6.98e-12   7.25e-12   7.44e-12   7.57e-12   7.67e-12   7.75e-12    
3   6   1   8    2.08e-14   3.37e-13   8.31e-13   1.28e-12   1.64e-12   1.92e-12   2.14e-12   2.31e-12   2.46e-12   2.58e-12    
3   6   2   0    6.60e-13   7.10e-13   7.08e-13   6.92e-13   6.71e-13   6.50e-13   6.30e-13   6.11e-13   5.94e-13   5.78e-13    
3   6   2   1    1.62e-12   1.68e-12   1.67e-12   1.64e-12   1.60e-12   1.56e-12   1.52e-12   1.49e-12   1.45e-12   1.42e-12    
3   6   2   2    3.13e-12   3.24e-12   3.22e-12   3.16e-12   3.09e-12   3.02e-12   2.95e-12   2.88e-12   2.82e-12   2.76e-12    
3   6   2   3    4.96e-12   5.29e-12   5.31e-12   5.22e-12   5.08e-12   4.94e-12   4.79e-12   4.64e-12   4.51e-12   4.38e-12    
3   6   2   4    6.43e-12   6.71e-12   6.66e-12   6.51e-12   6.33e-12   6.16e-12   5.99e-12   5.85e-12   5.72e-12   5.60e-12    
3   6   2   5    8.22e-12   8.61e-12   8.59e-12   8.42e-12   8.21e-12   7.99e-12   7.78e-12   7.59e-12   7.42e-12   7.27e-12    
3   6   2   6    1.24e-11   1.39e-11   1.47e-11   1.56e-11   1.65e-11   1.76e-11   1.88e-11   1.99e-11   2.11e-11   2.22e-11    
3   6   2   7    1.13e-12   3.63e-12   5.33e-12   6.38e-12   7.04e-12   7.46e-12   7.74e-12   7.94e-12   8.08e-12   8.18e-12    
3   6   2   8    8.75e-15   2.56e-13   7.76e-13   1.32e-12   1.80e-12   2.18e-12   2.48e-12   2.72e-12   2.91e-12   3.07e-12    
3   6   3   0    1.17e-12   1.24e-12   1.24e-12   1.22e-12   1.19e-12   1.16e-12   1.13e-12   1.10e-12   1.07e-12   1.05e-12    
3   6   3   1    3.16e-12   3.48e-12   3.54e-12   3.52e-12   3.45e-12   3.37e-12   3.29e-12   3.20e-12   3.12e-12   3.04e-12    
3   6   3   2    5.19e-12   5.65e-12   5.69e-12   5.58e-12   5.42e-12   5.25e-12   5.09e-12   4.94e-12   4.81e-12   4.69e-12    
3   6   3   3    7.11e-12   7.67e-12   7.76e-12   7.67e-12   7.49e-12   7.30e-12   7.10e-12   6.91e-12   6.74e-12   6.57e-12    
3   6   3   4    9.93e-12   1.04e-11   1.03e-11   1.01e-11   9.84e-12   9.60e-12   9.38e-12   9.20e-12   9.04e-12   8.92e-12    
3   6   3   5    1.33e-11   1.41e-11   1.41e-11   1.38e-11   1.35e-11   1.32e-11   1.29e-11   1.26e-11   1.24e-11   1.23e-11    
3   6   3   7    3.00e-13   2.20e-12   4.23e-12   5.79e-12   6.91e-12   7.73e-12   8.33e-12   8.78e-12   9.13e-12   9.42e-12    
3   6   3   8    2.16e-15   1.45e-13   5.88e-13   1.17e-12   1.76e-12   2.29e-12   2.75e-12   3.15e-12   3.50e-12   3.80e-12    
3   6   4   0    1.14e-12   1.12e-12   1.08e-12   1.05e-12   1.02e-12   1.00e-12   9.83e-13   9.67e-13   9.53e-13   9.41e-13    
3   6   4   1    2.58e-12   2.59e-12   2.52e-12   2.44e-12   2.38e-12   2.31e-12   2.26e-12   2.21e-12   2.16e-12   2.12e-12    
3   6   4   2    6.80e-12   6.92e-12   6.75e-12   6.54e-12   6.34e-12   6.15e-12   5.98e-12   5.83e-12   5.70e-12   5.59e-12    
3   6   4   3    7.97e-12   8.14e-12   8.00e-12   7.78e-12   7.53e-12   7.28e-12   7.05e-12   6.85e-12   6.66e-12   6.49e-12    
3   6   4   4    1.26e-11   1.30e-11   1.28e-11   1.25e-11   1.22e-11   1.20e-11   1.17e-11   1.16e-11   1.14e-11   1.13e-11    
3   6   4   5    1.61e-11   1.70e-11   1.72e-11   1.72e-11   1.72e-11   1.72e-11   1.72e-11   1.72e-11   1.72e-11   1.72e-11    
3   6   4   6    1.61e-12   5.35e-12   8.07e-12   1.00e-11   1.16e-11   1.30e-11   1.43e-11   1.55e-11   1.67e-11   1.78e-11    
3   6   4   7    2.56e-14   5.76e-13   1.62e-12   2.70e-12   3.62e-12   4.36e-12   4.95e-12   5.41e-12   5.78e-12   6.07e-12    
3   6   5   0    1.14e-12   1.18e-12   1.18e-12   1.16e-12   1.13e-12   1.11e-12   1.09e-12   1.07e-12   1.05e-12   1.04e-12    
3   6   5   1    4.59e-12   4.83e-12   4.81e-12   4.71e-12   4.59e-12   4.48e-12   4.36e-12   4.26e-12   4.16e-12   4.06e-12    
3   6   5   2    7.69e-12   8.01e-12   7.88e-12   7.64e-12   7.40e-12   7.20e-12   7.04e-12   6.92e-12   6.82e-12   6.76e-12    
3   6   5   3    1.12e-11   1.19e-11   1.21e-11   1.20e-11   1.19e-11   1.17e-11   1.15e-11   1.14e-11   1.13e-11   1.12e-11    
3   6   5   4    1.77e-11   1.82e-11   1.84e-11   1.89e-11   1.97e-11   2.07e-11   2.19e-11   2.31e-11   2.43e-11   2.55e-11    
3   6   5   5    3.36e-12   7.87e-12   1.03e-11   1.17e-11   1.25e-11   1.31e-11   1.35e-11   1.37e-11   1.39e-11   1.40e-11    
3   6   5   6    1.07e-13   1.40e-12   3.30e-12   5.02e-12   6.41e-12   7.50e-12   8.37e-12   9.06e-12   9.64e-12   1.01e-11    
3   6   6   0    1.36e-12   1.32e-12   1.27e-12   1.23e-12   1.19e-12   1.16e-12   1.13e-12   1.11e-12   1.08e-12   1.06e-12    
3   6   6   1    4.75e-12   4.81e-12   4.70e-12   4.58e-12   4.47e-12   4.37e-12   4.28e-12   4.20e-12   4.12e-12   4.05e-12    
3   6   6   2    8.21e-12   8.32e-12   8.15e-12   7.95e-12   7.77e-12   7.61e-12   7.46e-12   7.33e-12   7.22e-12   7.11e-12    
3   6   6   4    1.37e-12   4.61e-12   6.88e-12   8.38e-12   9.42e-12   1.02e-11   1.08e-11   1.13e-11   1.17e-11   1.20e-11    
3   6   6   5    7.94e-14   1.01e-12   2.30e-12   3.42e-12   4.28e-12   4.92e-12   5.39e-12   5.74e-12   5.99e-12   6.18e-12    
3   6   6   6    2.96e-15   2.03e-13   8.43e-13   1.72e-12   2.62e-12   3.45e-12   4.18e-12   4.82e-12   5.36e-12   5.83e-12    
3   6   7   0    8.22e-13   1.08e-12   1.17e-12   1.20e-12   1.21e-12   1.21e-12   1.20e-12   1.20e-12   1.19e-12   1.18e-12    
3   6   7   1    1.54e-12   2.58e-12   2.99e-12   3.19e-12   3.30e-12   3.37e-12   3.42e-12   3.45e-12   3.48e-12   3.50e-12    
3   6   7   2    8.39e-13   2.63e-12   3.77e-12   4.46e-12   4.92e-12   5.26e-12   5.53e-12   5.75e-12   5.95e-12   6.13e-12    
3   6   7   3    2.00e-13   1.43e-12   2.69e-12   3.65e-12   4.34e-12   4.84e-12   5.21e-12   5.49e-12   5.70e-12   5.86e-12    
3   6   7   4    2.28e-14   5.07e-13   1.40e-12   2.29e-12   3.04e-12   3.63e-12   4.11e-12   4.50e-12   4.82e-12   5.08e-12    
3   6   8   0    6.22e-15   7.77e-14   1.79e-13   2.70e-13   3.42e-13   3.98e-13   4.40e-13   4.73e-13   4.98e-13   5.18e-13    
3   6   8   1    1.08e-14   1.81e-13   4.65e-13   7.46e-13   9.89e-13   1.19e-12   1.36e-12   1.50e-12   1.61e-12   1.71e-12    
3   6   8   2    6.83e-15   1.91e-13   5.65e-13   9.53e-13   1.29e-12   1.57e-12   1.79e-12   1.98e-12   2.13e-12   2.25e-12    
3   6   8   3    1.23e-15   8.47e-14   3.54e-13   7.24e-13   1.11e-12   1.48e-12   1.81e-12   2.10e-12   2.35e-12   2.57e-12    
3   7   0   0    3.65e-14   4.18e-14   4.43e-14   4.57e-14   4.65e-14   4.68e-14   4.70e-14   4.69e-14   4.68e-14   4.66e-14    
3   7   0   1    1.75e-13   1.85e-13   1.87e-13   1.85e-13   1.82e-13   1.77e-13   1.73e-13   1.69e-13   1.65e-13   1.61e-13    
3   7   0   2    4.51e-13   4.35e-13   4.18e-13   4.02e-13   3.87e-13   3.75e-13   3.64e-13   3.54e-13   3.45e-13   3.36e-13    
3   7   0   3    5.32e-13   5.53e-13   5.45e-13   5.27e-13   5.08e-13   4.90e-13   4.74e-13   4.59e-13   4.46e-13   4.34e-13    
3   7   0   4    8.04e-13   8.55e-13   8.67e-13   8.64e-13   8.54e-13   8.40e-13   8.26e-13   8.11e-13   7.96e-13   7.82e-13    
3   7   0   5    9.76e-13   1.04e-12   1.05e-12   1.04e-12   1.02e-12   1.00e-12   9.85e-13   9.68e-13   9.51e-13   9.37e-13    
3   7   0   6    1.45e-12   1.51e-12   1.52e-12   1.50e-12   1.48e-12   1.45e-12   1.42e-12   1.39e-12   1.37e-12   1.35e-12    
3   7   0   7    2.31e-12   2.54e-12   2.61e-12   2.63e-12   2.64e-12   2.66e-12   2.69e-12   2.73e-12   2.78e-12   2.83e-12    
3   7   0   8    9.90e-13   1.76e-12   2.09e-12   2.23e-12   2.30e-12   2.32e-12   2.33e-12   2.32e-12   2.30e-12   2.28e-12    
3   7   1   0    1.94e-13   2.29e-13   2.42e-13   2.44e-13   2.43e-13   2.40e-13   2.36e-13   2.31e-13   2.27e-13   2.23e-13    
3   7   1   1    5.95e-13   6.70e-13   6.77e-13   6.64e-13   6.44e-13   6.23e-13   6.02e-13   5.83e-13   5.66e-13   5.51e-13    
3   7   1   2    1.38e-12   1.45e-12   1.44e-12   1.40e-12   1.36e-12   1.32e-12   1.28e-12   1.25e-12   1.22e-12   1.19e-12    
3   7   1   3    1.64e-12   1.86e-12   1.91e-12   1.89e-12   1.84e-12   1.79e-12   1.74e-12   1.69e-12   1.65e-12   1.61e-12    
3   7   1   4    2.67e-12   2.75e-12   2.74e-12   2.70e-12   2.66e-12   2.62e-12   2.58e-12   2.54e-12   2.51e-12   2.48e-12    
3   7   1   5    3.83e-12   3.87e-12   3.72e-12   3.55e-12   3.38e-12   3.23e-12   3.11e-12   3.01e-12   2.92e-12   2.85e-12    
3   7   1   6    5.76e-12   5.87e-12   5.72e-12   5.54e-12   5.37e-12   5.22e-12   5.09e-12   4.98e-12   4.88e-12   4.80e-12    
3   7   1   7    8.87e-12   9.34e-12   9.40e-12   9.40e-12   9.42e-12   9.49e-12   9.61e-12   9.77e-12   9.97e-12   1.02e-11    
3   7   1   8    1.38e-12   3.37e-12   4.54e-12   5.27e-12   5.77e-12   6.12e-12   6.38e-12   6.58e-12   6.74e-12   6.86e-12    
3   7   2   0    3.04e-13   3.31e-13   3.37e-13   3.36e-13   3.31e-13   3.26e-13   3.20e-13   3.14e-13   3.08e-13   3.03e-13    
3   7   2   1    1.30e-12   1.34e-12   1.33e-12   1.30e-12   1.27e-12   1.23e-12   1.20e-12   1.17e-12   1.14e-12   1.11e-12    
3   7   2   2    2.03e-12   2.06e-12   2.03e-12   1.98e-12   1.94e-12   1.89e-12   1.85e-12   1.81e-12   1.78e-12   1.74e-12    
3   7   2   3    2.96e-12   3.12e-12   3.11e-12   3.05e-12   2.97e-12   2.89e-12   2.81e-12   2.74e-12   2.67e-12   2.61e-12    
3   7   2   4    4.24e-12   4.47e-12   4.48e-12   4.42e-12   4.33e-12   4.23e-12   4.14e-12   4.04e-12   3.95e-12   3.87e-12    
3   7   2   5    5.50e-12   5.86e-12   5.87e-12   5.76e-12   5.62e-12   5.48e-12   5.34e-12   5.21e-12   5.10e-12   5.00e-12    
3   7   2   6    7.39e-12   7.67e-12   7.68e-12   7.57e-12   7.42e-12   7.25e-12   7.09e-12   6.94e-12   6.80e-12   6.68e-12    
3   7   2   7    1.16e-11   1.31e-11   1.42e-11   1.54e-11   1.66e-11   1.78e-11   1.92e-11   2.05e-11   2.18e-11   2.30e-11    
3   7   2   8    5.95e-13   2.50e-12   4.01e-12   5.03e-12   5.72e-12   6.18e-12   6.50e-12   6.72e-12   6.89e-12   7.01e-12    
3   7   3   0    5.57e-13   6.42e-13   6.79e-13   6.92e-13   6.93e-13   6.89e-13   6.81e-13   6.72e-13   6.62e-13   6.52e-13    
3   7   3   1    2.09e-12   2.38e-12   2.45e-12   2.44e-12   2.40e-12   2.35e-12   2.30e-12   2.25e-12   2.20e-12   2.15e-12    
3   7   3   2    3.29e-12   3.63e-12   3.75e-12   3.77e-12   3.74e-12   3.69e-12   3.63e-12   3.57e-12   3.51e-12   3.45e-12    
3   7   3   3    4.34e-12   4.74e-12   4.80e-12   4.72e-12   4.60e-12   4.47e-12   4.35e-12   4.23e-12   4.13e-12   4.03e-12    
3   7   3   4    6.32e-12   6.87e-12   7.06e-12   7.09e-12   7.03e-12   6.95e-12   6.85e-12   6.74e-12   6.64e-12   6.55e-12    
3   7   3   5    8.22e-12   8.63e-12   8.64e-12   8.50e-12   8.32e-12   8.14e-12   7.98e-12   7.83e-12   7.71e-12   7.62e-12    
3   7   3   6    1.25e-11   1.32e-11   1.33e-11   1.32e-11   1.30e-11   1.28e-11   1.25e-11   1.23e-11   1.22e-11   1.20e-11    
3   7   3   8    1.61e-13   1.59e-12   3.39e-12   4.91e-12   6.08e-12   6.98e-12   7.67e-12   8.21e-12   8.65e-12   9.00e-12    
3   7   4   0    4.96e-13   5.19e-13   5.10e-13   4.96e-13   4.83e-13   4.72e-13   4.62e-13   4.54e-13   4.48e-13   4.42e-13    
3   7   4   1    1.80e-12   1.81e-12   1.77e-12   1.73e-12   1.70e-12   1.67e-12   1.65e-12   1.63e-12   1.62e-12   1.60e-12    
3   7   4   2    3.23e-12   3.39e-12   3.39e-12   3.34e-12   3.28e-12   3.22e-12   3.15e-12   3.09e-12   3.04e-12   2.98e-12    
3   7   4   3    5.21e-12   5.40e-12   5.33e-12   5.21e-12   5.07e-12   4.95e-12   4.83e-12   4.72e-12   4.62e-12   4.53e-12    
3   7   4   4    7.06e-12   7.30e-12   7.22e-12   7.05e-12   6.86e-12   6.67e-12   6.49e-12   6.32e-12   6.17e-12   6.03e-12    
3   7   4   5    1.01e-11   1.07e-11   1.06e-11   1.04e-11   1.00e-11   9.75e-12   9.48e-12   9.25e-12   9.05e-12   8.89e-12    
3   7   4   6    1.28e-11   1.34e-11   1.34e-11   1.32e-11   1.31e-11   1.29e-11   1.27e-11   1.26e-11   1.25e-11   1.25e-11    
3   7   4   7    1.54e-12   5.15e-12   7.91e-12   9.93e-12   1.15e-11   1.29e-11   1.41e-11   1.53e-11   1.64e-11   1.75e-11    
3   7   5   0    9.23e-13   1.00e-12   1.01e-12   9.98e-13   9.76e-13   9.54e-13   9.31e-13   9.10e-13   8.91e-13   8.73e-13    
3   7   5   1    2.41e-12   2.53e-12   2.51e-12   2.46e-12   2.39e-12   2.33e-12   2.28e-12   2.23e-12   2.18e-12   2.14e-12    
3   7   5   2    5.73e-12   6.03e-12   5.97e-12   5.82e-12   5.66e-12   5.50e-12   5.35e-12   5.22e-12   5.10e-12   4.99e-12    
3   7   5   3    7.09e-12   7.52e-12   7.52e-12   7.38e-12   7.20e-12   7.01e-12   6.83e-12   6.67e-12   6.53e-12   6.40e-12    
3   7   5   4    9.19e-12   9.69e-12   9.73e-12   9.63e-12   9.48e-12   9.31e-12   9.16e-12   9.01e-12   8.89e-12   8.77e-12    
3   7   5   5    1.24e-11   1.29e-11   1.30e-11   1.28e-11   1.27e-11   1.25e-11   1.25e-11   1.25e-11   1.26e-11   1.28e-11    
3   7   5   6    5.24e-12   9.60e-12   1.17e-11   1.28e-11   1.35e-11   1.40e-11   1.44e-11   1.46e-11   1.47e-11   1.48e-11    
3   7   6   0    7.97e-13   8.28e-13   8.26e-13   8.17e-13   8.06e-13   7.96e-13   7.86e-13   7.76e-13   7.66e-13   7.57e-13    
3   7   6   1    2.77e-12   2.78e-12   2.69e-12   2.60e-12   2.53e-12   2.47e-12   2.41e-12   2.37e-12   2.33e-12   2.29e-12    
3   7   6   2    4.31e-12   4.57e-12   4.65e-12   4.68e-12   4.69e-12   4.67e-12   4.65e-12   4.61e-12   4.58e-12   4.54e-12    
3   7   6   3    8.25e-12   8.57e-12   8.48e-12   8.33e-12   8.16e-12   8.00e-12   7.86e-12   7.72e-12   7.60e-12   7.48e-12    
3   7   6   4    1.17e-11   1.23e-11   1.24e-11   1.24e-11   1.24e-11   1.24e-11   1.24e-11   1.23e-11   1.23e-11   1.22e-11    
3   7   6   5    4.17e-12   7.52e-12   9.26e-12   1.04e-11   1.13e-11   1.20e-11   1.26e-11   1.31e-11   1.36e-11   1.39e-11    
3   7   6   6    1.42e-13   1.36e-12   2.86e-12   4.09e-12   4.99e-12   5.64e-12   6.10e-12   6.43e-12   6.66e-12   6.82e-12    
3   7   7   0    9.05e-13   9.00e-13   8.63e-13   8.26e-13   7.94e-13   7.65e-13   7.40e-13   7.18e-13   6.99e-13   6.83e-13    
3   7   7   1    3.50e-12   3.59e-12   3.49e-12   3.36e-12   3.25e-12   3.15e-12   3.06e-12   2.99e-12   2.93e-12   2.87e-12    
3   7   7   2    5.49e-12   5.66e-12   5.57e-12   5.44e-12   5.30e-12   5.18e-12   5.07e-12   4.98e-12   4.89e-12   4.82e-12    
3   7   7   4    1.07e-12   3.34e-12   4.81e-12   5.71e-12   6.28e-12   6.67e-12   6.95e-12   7.15e-12   7.30e-12   7.41e-12    
3   7   8   0    3.40e-13   5.70e-13   6.59e-13   7.02e-13   7.25e-13   7.38e-13   7.47e-13   7.54e-13   7.59e-13   7.63e-13    
3   7   8   1    5.72e-13   1.33e-12   1.74e-12   1.97e-12   2.11e-12   2.20e-12   2.26e-12   2.29e-12   2.31e-12   2.32e-12    
3   7   8   2    2.69e-13   1.13e-12   1.83e-12   2.32e-12   2.66e-12   2.92e-12   3.12e-12   3.27e-12   3.40e-12   3.50e-12    
3   7   8   3    7.91e-14   7.57e-13   1.58e-12   2.25e-12   2.74e-12   3.11e-12   3.38e-12   3.58e-12   3.73e-12   3.84e-12    
3   8   0   0    2.19e-14   2.49e-14   2.63e-14   2.71e-14   2.74e-14   2.75e-14   2.75e-14   2.73e-14   2.72e-14   2.70e-14    
3   8   0   1    9.53e-14   1.09e-13   1.15e-13   1.18e-13   1.19e-13   1.20e-13   1.20e-13   1.20e-13   1.20e-13   1.19e-13    
3   8   0   2    1.81e-13   1.95e-13   1.97e-13   1.95e-13   1.91e-13   1.87e-13   1.82e-13   1.78e-13   1.74e-13   1.71e-13    
3   8   0   3    4.02e-13   4.24e-13   4.29e-13   4.27e-13   4.22e-13   4.16e-13   4.10e-13   4.04e-13   3.98e-13   3.92e-13    
3   8   0   4    3.86e-13   4.03e-13   4.03e-13   3.97e-13   3.88e-13   3.78e-13   3.69e-13   3.61e-13   3.53e-13   3.47e-13    
3   8   0   5    7.09e-13   7.45e-13   7.50e-13   7.47e-13   7.41e-13   7.34e-13   7.28e-13   7.21e-13   7.15e-13   7.09e-13    
3   8   0   6    7.95e-13   8.44e-13   8.53e-13   8.46e-13   8.34e-13   8.20e-13   8.06e-13   7.93e-13   7.82e-13   7.71e-13    
3   8   0   7    1.31e-12   1.39e-12   1.40e-12   1.39e-12   1.37e-12   1.35e-12   1.33e-12   1.32e-12   1.30e-12   1.28e-12    
3   8   0   8    2.35e-12   2.57e-12   2.62e-12   2.63e-12   2.64e-12   2.66e-12   2.69e-12   2.74e-12   2.79e-12   2.85e-12    
3   8   1   0    1.45e-13   1.50e-13   1.49e-13   1.46e-13   1.42e-13   1.39e-13   1.35e-13   1.32e-13   1.28e-13   1.25e-13    
3   8   1   1    4.39e-13   4.80e-13   4.84e-13   4.78e-13   4.70e-13   4.63e-13   4.56e-13   4.49e-13   4.44e-13   4.38e-13    
3   8   1   2    6.55e-13   7.26e-13   7.32e-13   7.22e-13   7.07e-13   6.91e-13   6.75e-13   6.60e-13   6.45e-13   6.32e-13    
3   8   1   3    1.00e-12   1.09e-12   1.10e-12   1.10e-12   1.08e-12   1.07e-12   1.06e-12   1.05e-12   1.04e-12   1.04e-12    
3   8   1   4    1.23e-12   1.33e-12   1.34e-12   1.32e-12   1.30e-12   1.28e-12   1.25e-12   1.23e-12   1.21e-12   1.19e-12    
3   8   1   5    2.23e-12   2.32e-12   2.30e-12   2.25e-12   2.21e-12   2.17e-12   2.14e-12   2.12e-12   2.10e-12   2.09e-12    
3   8   1   6    3.13e-12   3.26e-12   3.19e-12   3.08e-12   2.97e-12   2.86e-12   2.76e-12   2.68e-12   2.61e-12   2.55e-12    
3   8   1   7    5.08e-12   5.44e-12   5.41e-12   5.28e-12   5.13e-12   5.00e-12   4.89e-12   4.80e-12   4.72e-12   4.66e-12    
3   8   1   8    8.90e-12   1.11e-11   1.24e-11   1.29e-11   1.30e-11   1.29e-11   1.28e-11   1.28e-11   1.28e-11   1.28e-11    
3   8   2   0    2.39e-13   2.65e-13   2.71e-13   2.69e-13   2.64e-13   2.58e-13   2.53e-13   2.47e-13   2.42e-13   2.37e-13    
3   8   2   1    6.71e-13   7.23e-13   7.33e-13   7.30e-13   7.23e-13   7.13e-13   7.03e-13   6.93e-13   6.83e-13   6.74e-13    
3   8   2   2    1.21e-12   1.33e-12   1.35e-12   1.33e-12   1.30e-12   1.27e-12   1.24e-12   1.21e-12   1.19e-12   1.16e-12    
3   8   2   3    2.20e-12   2.32e-12   2.32e-12   2.29e-12   2.25e-12   2.20e-12   2.16e-12   2.12e-12   2.08e-12   2.04e-12    
3   8   2   4    2.32e-12   2.49e-12   2.49e-12   2.44e-12   2.37e-12   2.30e-12   2.23e-12   2.17e-12   2.12e-12   2.07e-12    
3   8   2   5    3.68e-12   3.96e-12   4.04e-12   4.03e-12   3.99e-12   3.94e-12   3.88e-12   3.82e-12   3.76e-12   3.71e-12    
3   8   2   6    4.26e-12   4.56e-12   4.60e-12   4.54e-12   4.46e-12   4.37e-12   4.28e-12   4.20e-12   4.13e-12   4.06e-12    
3   8   2   7    6.97e-12   7.46e-12   7.57e-12   7.52e-12   7.42e-12   7.28e-12   7.14e-12   7.00e-12   6.87e-12   6.75e-12    
3   8   2   8    1.13e-11   1.34e-11   1.48e-11   1.61e-11   1.73e-11   1.85e-11   1.98e-11   2.11e-11   2.24e-11   2.36e-11    
3   8   3   0    4.48e-13   4.93e-13   5.05e-13   5.05e-13   5.01e-13   4.95e-13   4.89e-13   4.83e-13   4.78e-13   4.72e-13    
3   8   3   1    9.90e-13   1.13e-12   1.18e-12   1.20e-12   1.21e-12   1.21e-12   1.20e-12   1.20e-12   1.19e-12   1.18e-12    
3   8   3   2    2.35e-12   2.61e-12   2.68e-12   2.67e-12   2.64e-12   2.59e-12   2.55e-12   2.50e-12   2.46e-12   2.42e-12    
3   8   3   3    2.90e-12   3.22e-12   3.33e-12   3.36e-12   3.35e-12   3.32e-12   3.30e-12   3.27e-12   3.24e-12   3.21e-12    
3   8   3   4    3.92e-12   4.27e-12   4.31e-12   4.26e-12   4.17e-12   4.07e-12   3.97e-12   3.88e-12   3.79e-12   3.72e-12    
3   8   3   5    5.66e-12   6.17e-12   6.35e-12   6.38e-12   6.36e-12   6.32e-12   6.28e-12   6.23e-12   6.19e-12   6.15e-12    
3   8   3   6    6.57e-12   7.01e-12   7.13e-12   7.12e-12   7.05e-12   6.97e-12   6.88e-12   6.79e-12   6.72e-12   6.65e-12    
3   8   3   7    1.17e-11   1.28e-11   1.31e-11   1.31e-11   1.30e-11   1.29e-11   1.27e-11   1.26e-11   1.25e-11   1.24e-11    
3   8   4   0    3.63e-13   3.95e-13   3.92e-13   3.81e-13   3.68e-13   3.56e-13   3.45e-13   3.36e-13   3.28e-13   3.21e-13    
3   8   4   1    9.54e-13   1.01e-12   1.00e-12   9.94e-13   9.84e-13   9.76e-13   9.69e-13   9.64e-13   9.59e-13   9.55e-13    
3   8   4   2    2.01e-12   2.20e-12   2.20e-12   2.15e-12   2.08e-12   2.02e-12   1.97e-12   1.92e-12   1.87e-12   1.83e-12    
3   8   4   3    3.01e-12   3.34e-12   3.43e-12   3.44e-12   3.42e-12   3.38e-12   3.33e-12   3.28e-12   3.23e-12   3.19e-12    
3   8   4   4    3.85e-12   4.26e-12   4.31e-12   4.24e-12   4.13e-12   4.01e-12   3.90e-12   3.80e-12   3.70e-12   3.62e-12    
3   8   4   5    5.92e-12   6.49e-12   6.63e-12   6.62e-12   6.53e-12   6.42e-12   6.29e-12   6.16e-12   6.04e-12   5.93e-12    
3   8   4   6    7.41e-12   7.94e-12   7.90e-12   7.72e-12   7.49e-12   7.27e-12   7.07e-12   6.89e-12   6.73e-12   6.60e-12    
3   8   4   7    1.02e-11   1.17e-11   1.24e-11   1.26e-11   1.26e-11   1.25e-11   1.23e-11   1.22e-11   1.20e-11   1.18e-11    
3   8   5   0    5.43e-13   5.75e-13   5.73e-13   5.63e-13   5.52e-13   5.41e-13   5.31e-13   5.22e-13   5.14e-13   5.06e-13    
3   8   5   1    1.58e-12   1.72e-12   1.74e-12   1.73e-12   1.71e-12   1.70e-12   1.68e-12   1.66e-12   1.65e-12   1.64e-12    
3   8   5   2    3.16e-12   3.37e-12   3.34e-12   3.27e-12   3.18e-12   3.09e-12   3.01e-12   2.94e-12   2.87e-12   2.81e-12    
3   8   5   3    4.52e-12   5.13e-12   5.28e-12   5.28e-12   5.22e-12   5.15e-12   5.07e-12   4.99e-12   4.92e-12   4.86e-12    
3   8   5   4    5.71e-12   6.21e-12   6.27e-12   6.20e-12   6.08e-12   5.95e-12   5.81e-12   5.68e-12   5.56e-12   5.45e-12    
3   8   5   5    7.10e-12   7.83e-12   7.99e-12   7.97e-12   7.88e-12   7.78e-12   7.68e-12   7.58e-12   7.49e-12   7.42e-12    
3   8   5   6    9.66e-12   1.03e-11   1.03e-11   1.02e-11   9.94e-12   9.73e-12   9.54e-12   9.39e-12   9.27e-12   9.19e-12    
3   8   6   0    5.84e-13   6.09e-13   6.01e-13   5.87e-13   5.72e-13   5.58e-13   5.46e-13   5.35e-13   5.24e-13   5.15e-13    
3   8   6   1    1.21e-12   1.31e-12   1.33e-12   1.34e-12   1.34e-12   1.34e-12   1.34e-12   1.34e-12   1.34e-12   1.34e-12    
3   8   6   2    2.98e-12   3.23e-12   3.25e-12   3.20e-12   3.13e-12   3.06e-12   2.99e-12   2.93e-12   2.87e-12   2.81e-12    
3   8   6   3    3.60e-12   4.05e-12   4.27e-12   4.39e-12   4.46e-12   4.50e-12   4.51e-12   4.52e-12   4.52e-12   4.51e-12    
3   8   6   4    6.64e-12   7.03e-12   6.92e-12   6.70e-12   6.48e-12   6.27e-12   6.09e-12   5.94e-12   5.80e-12   5.67e-12    
3   8   6   5    7.91e-12   8.69e-12   8.89e-12   8.91e-12   8.86e-12   8.78e-12   8.69e-12   8.60e-12   8.51e-12   8.42e-12    
3   8   6   6    1.13e-11   1.27e-11   1.34e-11   1.39e-11   1.42e-11   1.44e-11   1.45e-11   1.47e-11   1.48e-11   1.48e-11    
3   8   7   0    4.60e-13   4.88e-13   4.89e-13   4.85e-13   4.79e-13   4.73e-13   4.66e-13   4.60e-13   4.53e-13   4.47e-13    
3   8   7   1    1.73e-12   1.84e-12   1.82e-12   1.78e-12   1.73e-12   1.69e-12   1.65e-12   1.61e-12   1.58e-12   1.55e-12    
3   8   7   2    2.99e-12   3.23e-12   3.24e-12   3.19e-12   3.12e-12   3.05e-12   2.98e-12   2.91e-12   2.86e-12   2.81e-12    
3   8   7   3    5.61e-12   6.04e-12   6.06e-12   5.97e-12   5.85e-12   5.72e-12   5.60e-12   5.48e-12   5.37e-12   5.27e-12    
3   8   7   4    7.93e-12   8.43e-12   8.45e-12   8.38e-12   8.32e-12   8.28e-12   8.28e-12   8.31e-12   8.37e-12   8.44e-12    
3   8   8   0    6.56e-13   6.86e-13   6.70e-13   6.47e-13   6.25e-13   6.06e-13   5.89e-13   5.74e-13   5.62e-13   5.50e-13    
3   8   8   1    1.79e-12   1.91e-12   1.91e-12   1.89e-12   1.86e-12   1.84e-12   1.82e-12   1.81e-12   1.80e-12   1.79e-12    
3   8   8   2    4.50e-12   4.61e-12   4.48e-12   4.32e-12   4.18e-12   4.05e-12   3.94e-12   3.84e-12   3.75e-12   3.67e-12    
4   0   0   0    1.30e-12   1.28e-12   1.18e-12   1.10e-12   1.03e-12   9.65e-13   9.11e-13   8.65e-13   8.24e-13   7.88e-13    
4   0   0   1    2.14e-12   2.30e-12   2.28e-12   2.21e-12   2.14e-12   2.07e-12   2.00e-12   1.95e-12   1.90e-12   1.86e-12    
4   0   0   2    6.51e-12   6.03e-12   5.61e-12   5.27e-12   5.00e-12   4.78e-12   4.60e-12   4.46e-12   4.34e-12   4.25e-12    
4   0   0   3    4.25e-12   4.38e-12   4.34e-12   4.25e-12   4.14e-12   4.04e-12   3.95e-12   3.87e-12   3.81e-12   3.76e-12      
4   0   0   5    3.40e-13   1.21e-12   1.73e-12   1.98e-12   2.09e-12   2.13e-12   2.12e-12   2.10e-12   2.06e-12   2.02e-12    
4   0   0   6    5.32e-15   1.13e-13   2.97e-13   4.64e-13   5.94e-13   6.91e-13   7.63e-13   8.18e-13   8.61e-13   8.96e-13    
4   0   0   7    1.39e-16   1.90e-14   9.32e-14   2.00e-13   3.10e-13   4.09e-13   4.93e-13   5.63e-13   6.19e-13   6.65e-13    
4   0   0   8    1.04e-18   1.32e-15   1.34e-14   4.13e-14   7.90e-14   1.20e-13   1.59e-13   1.95e-13   2.27e-13   2.55e-13    
4   0   1   0    2.35e-12   2.42e-12   2.37e-12   2.30e-12   2.23e-12   2.17e-12   2.11e-12   2.06e-12   2.02e-12   1.99e-12    
4   0   1   1    5.90e-12   5.74e-12   5.48e-12   5.22e-12   4.97e-12   4.75e-12   4.55e-12   4.37e-12   4.22e-12   4.08e-12    
4   0   1   2    9.77e-12   9.21e-12   8.71e-12   8.33e-12   8.03e-12   7.79e-12   7.59e-12   7.42e-12   7.29e-12   7.17e-12    
4   0   1   3    1.90e-11   1.73e-11   1.57e-11   1.44e-11   1.33e-11   1.25e-11   1.18e-11   1.13e-11   1.08e-11   1.05e-11    
4   0   1   4    9.76e-12   1.20e-11   1.22e-11   1.20e-11   1.17e-11   1.14e-11   1.12e-11   1.10e-11   1.08e-11   1.06e-11    
4   0   1   5    3.82e-13   1.97e-12   3.21e-12   3.94e-12   4.34e-12   4.55e-12   4.65e-12   4.69e-12   4.69e-12   4.67e-12    
4   0   1   6    8.14e-15   2.27e-13   6.53e-13   1.07e-12   1.40e-12   1.65e-12   1.83e-12   1.96e-12   2.06e-12   2.12e-12    
4   0   1   7    1.39e-16   2.54e-14   1.36e-13   3.04e-13   4.83e-13   6.47e-13   7.90e-13   9.11e-13   1.01e-12   1.10e-12    
4   0   1   8    1.15e-18   2.01e-15   2.31e-14   7.59e-14   1.52e-13   2.37e-13   3.22e-13   4.02e-13   4.74e-13   5.37e-13    
4   0   2   0    4.97e-12   5.39e-12   5.42e-12   5.36e-12   5.28e-12   5.20e-12   5.13e-12   5.07e-12   5.03e-12   4.99e-12    
4   0   2   1    1.28e-11   1.27e-11   1.23e-11   1.19e-11   1.15e-11   1.13e-11   1.10e-11   1.08e-11   1.07e-11   1.06e-11    
4   0   2   2    2.02e-11   1.92e-11   1.80e-11   1.71e-11   1.65e-11   1.61e-11   1.59e-11   1.57e-11   1.57e-11   1.57e-11    
4   0   2   3    2.87e-11   2.78e-11   2.65e-11   2.54e-11   2.44e-11   2.37e-11   2.31e-11   2.26e-11   2.21e-11   2.18e-11    
4   0   2   4    4.12e-12   9.53e-12   1.23e-11   1.38e-11   1.48e-11   1.56e-11   1.62e-11   1.67e-11   1.71e-11   1.75e-11    
4   0   2   5    1.66e-13   1.54e-12   3.13e-12   4.33e-12   5.18e-12   5.76e-12   6.17e-12   6.46e-12   6.66e-12   6.81e-12    
4   0   2   6    3.68e-15   1.85e-13   6.63e-13   1.23e-12   1.77e-12   2.23e-12   2.62e-12   2.95e-12   3.22e-12   3.45e-12    
4   0   2   7    6.50e-17   2.21e-14   1.51e-13   3.89e-13   6.80e-13   9.81e-13   1.27e-12   1.53e-12   1.76e-12   1.97e-12    
4   0   2   8    6.33e-19   2.03e-15   2.93e-14   1.09e-13   2.37e-13   3.95e-13   5.63e-13   7.32e-13   8.92e-13   1.04e-12    
4   0   3   0    6.65e-12   6.75e-12   6.68e-12   6.62e-12   6.59e-12   6.61e-12   6.66e-12   6.75e-12   6.86e-12   6.99e-12    
4   0   3   1    2.13e-11   2.12e-11   2.06e-11   2.00e-11   1.95e-11   1.91e-11   1.88e-11   1.86e-11   1.85e-11   1.84e-11    
4   0   3   2    3.02e-11   3.00e-11   2.91e-11   2.82e-11   2.75e-11   2.68e-11   2.62e-11   2.56e-11   2.51e-11   2.47e-11    
4   0   3   3    9.77e-12   1.61e-11   1.79e-11   1.82e-11   1.79e-11   1.75e-11   1.70e-11   1.65e-11   1.61e-11   1.57e-11    
4   0   3   4    7.89e-13   3.97e-12   6.59e-12   8.33e-12   9.46e-12   1.02e-11   1.07e-11   1.11e-11   1.13e-11   1.15e-11    
4   0   3   5    2.83e-14   5.86e-13   1.55e-12   2.45e-12   3.18e-12   3.75e-12   4.18e-12   4.50e-12   4.75e-12   4.95e-12    
4   0   3   6    9.68e-16   1.03e-13   4.78e-13   1.01e-12   1.58e-12   2.12e-12   2.60e-12   3.02e-12   3.39e-12   3.72e-12    
4   0   3   7    1.01e-17   7.96e-15   7.14e-14   2.10e-13   3.96e-13   6.03e-13   8.10e-13   1.01e-12   1.19e-12   1.37e-12    
4   0   3   8    1.04e-19   7.60e-16   1.43e-14   6.05e-14   1.42e-13   2.47e-13   3.65e-13   4.88e-13   6.08e-13   7.25e-13    
4   0   4   1    2.12e-11   3.37e-11   4.31e-11   5.10e-11   5.79e-11   6.40e-11   6.93e-11   7.39e-11   7.79e-11   8.14e-11    
4   0   4   2    5.37e-12   1.30e-11   1.75e-11   2.06e-11   2.31e-11   2.53e-11   2.73e-11   2.93e-11   3.12e-11   3.30e-11    
4   0   4   3    8.09e-13   4.39e-12   7.55e-12   9.77e-12   1.13e-11   1.25e-11   1.34e-11   1.41e-11   1.48e-11   1.53e-11    
4   0   4   4    8.71e-14   1.38e-12   3.33e-12   5.05e-12   6.39e-12   7.40e-12   8.16e-12   8.76e-12   9.23e-12   9.61e-12    
4   0   4   5    3.86e-15   2.53e-13   1.01e-12   2.01e-12   3.00e-12   3.87e-12   4.62e-12   5.23e-12   5.73e-12   6.14e-12    
4   0   4   6    8.97e-17   3.58e-14   2.69e-13   7.32e-13   1.32e-12   1.95e-12   2.55e-12   3.10e-12   3.60e-12   4.05e-12    
4   0   4   7    1.40e-18   3.91e-15   5.66e-14   2.15e-13   4.74e-13   8.00e-13   1.16e-12   1.52e-12   1.87e-12   2.20e-12    
4   0   5   0    5.12e-13   2.11e-12   3.32e-12   4.11e-12   4.64e-12   5.01e-12   5.28e-12   5.50e-12   5.69e-12   5.87e-12    
4   0   5   1    5.12e-13   2.91e-12   5.18e-12   6.83e-12   7.98e-12   8.80e-12   9.41e-12   9.88e-12   1.03e-11   1.06e-11    
4   0   5   2    2.19e-13   2.07e-12   4.26e-12   6.01e-12   7.31e-12   8.25e-12   8.94e-12   9.46e-12   9.85e-12   1.01e-11    
4   0   5   3    3.23e-14   7.04e-13   1.92e-12   3.10e-12   4.07e-12   4.83e-12   5.40e-12   5.85e-12   6.19e-12   6.46e-12    
4   0   5   4    3.81e-15   2.45e-13   9.48e-13   1.82e-12   2.63e-12   3.33e-12   3.90e-12   4.37e-12   4.75e-12   5.07e-12    
4   0   5   5    1.35e-16   3.50e-14   2.21e-13   5.52e-13   9.52e-13   1.36e-12   1.75e-12   2.11e-12   2.43e-12   2.70e-12    
4   0   5   6    5.08e-18   7.27e-15   8.14e-14   2.70e-13   5.52e-13   8.85e-13   1.24e-12   1.58e-12   1.92e-12   2.23e-12    
4   0   6   0    1.25e-14   2.86e-13   8.23e-13   1.39e-12   1.89e-12   2.30e-12   2.64e-12   2.91e-12   3.13e-12   3.31e-12    
4   0   6   1    1.26e-14   3.62e-13   1.08e-12   1.82e-12   2.48e-12   3.01e-12   3.45e-12   3.82e-12   4.12e-12   4.38e-12    
4   0   6   2    5.83e-15   2.79e-13   9.76e-13   1.79e-12   2.55e-12   3.20e-12   3.77e-12   4.25e-12   4.67e-12   5.04e-12    
4   0   6   3    1.07e-15   1.24e-13   5.96e-13   1.29e-12   2.01e-12   2.68e-12   3.26e-12   3.76e-12   4.17e-12   4.52e-12    
4   0   6   4    1.38e-16   4.82e-14   3.26e-13   8.20e-13   1.39e-12   1.96e-12   2.46e-12   2.90e-12   3.28e-12   3.60e-12    
4   0   6   5    4.80e-18   6.61e-15   7.35e-14   2.43e-13   4.95e-13   7.89e-13   1.09e-12   1.39e-12   1.68e-12   1.94e-12    
4   0   6   6    1.44e-19   9.89e-16   1.82e-14   7.65e-14   1.78e-13   3.11e-13   4.59e-13   6.13e-13   7.65e-13   9.11e-13    
4   0   7   0    1.90e-16   3.06e-14   1.71e-13   4.04e-13   6.74e-13   9.41e-13   1.19e-12   1.41e-12   1.60e-12   1.76e-12    
4   0   7   1    1.46e-16   2.94e-14   1.69e-13   3.98e-13   6.60e-13   9.17e-13   1.16e-12   1.37e-12   1.56e-12   1.73e-12    
4   0   7   2    6.81e-17   2.50e-14   1.78e-13   4.73e-13   8.50e-13   1.26e-12   1.67e-12   2.06e-12   2.43e-12   2.78e-12    
4   0   7   3    1.61e-17   1.31e-14   1.21e-13   3.65e-13   7.00e-13   1.07e-12   1.45e-12   1.80e-12   2.12e-12   2.42e-12    
4   0   7   4    1.93e-18   4.65e-15   6.06e-14   2.14e-13   4.49e-13   7.28e-13   1.02e-12   1.31e-12   1.58e-12   1.83e-12    
4   0   8   0    8.21e-19   1.22e-15   1.43e-14   4.90e-14   1.03e-13   1.68e-13   2.38e-13   3.08e-13   3.76e-13   4.41e-13    
4   0   8   1    9.86e-19   1.81e-15   2.16e-14   7.31e-14   1.50e-13   2.39e-13   3.33e-13   4.24e-13   5.11e-13   5.93e-13    
4   0   8   2    5.68e-19   1.79e-15   2.56e-14   9.51e-14   2.07e-13   3.45e-13   4.95e-13   6.47e-13   7.94e-13   9.33e-13    
4   0   8   3    1.07e-19   7.69e-16   1.47e-14   6.30e-14   1.49e-13   2.62e-13   3.90e-13   5.23e-13   6.54e-13   7.82e-13    
4   1   0   0    3.27e-13   3.27e-13   3.25e-13   3.22e-13   3.18e-13   3.15e-13   3.12e-13   3.09e-13   3.07e-13   3.05e-13    
4   1   0   1    2.45e-12   2.38e-12   2.25e-12   2.13e-12   2.03e-12   1.94e-12   1.87e-12   1.81e-12   1.76e-12   1.71e-12    
4   1   0   2    2.85e-12   2.84e-12   2.75e-12   2.64e-12   2.54e-12   2.45e-12   2.37e-12   2.31e-12   2.26e-12   2.22e-12    
4   1   0   3    4.74e-12   4.68e-12   4.47e-12   4.30e-12   4.16e-12   4.06e-12   4.00e-12   3.95e-12   3.92e-12   3.90e-12    
4   1   0   4    5.61e-12   5.24e-12   4.87e-12   4.58e-12   4.35e-12   4.17e-12   4.03e-12   3.91e-12   3.82e-12   3.74e-12    
4   1   0   5    5.42e-13   1.53e-12   2.06e-12   2.32e-12   2.47e-12   2.55e-12   2.60e-12   2.64e-12   2.67e-12   2.70e-12    
4   1   0   6    1.29e-14   1.96e-13   4.61e-13   6.83e-13   8.45e-13   9.58e-13   1.04e-12   1.09e-12   1.12e-12   1.14e-12    
4   1   0   7    1.50e-16   1.60e-14   7.16e-14   1.46e-13   2.18e-13   2.81e-13   3.32e-13   3.75e-13   4.09e-13   4.38e-13    
4   1   0   8    1.61e-18   1.56e-15   1.48e-14   4.43e-14   8.41e-14   1.27e-13   1.70e-13   2.10e-13   2.47e-13   2.81e-13    
4   1   1   0    1.40e-12   1.41e-12   1.36e-12   1.29e-12   1.22e-12   1.16e-12   1.10e-12   1.05e-12   1.01e-12   9.65e-13    
4   1   1   1    4.56e-12   4.51e-12   4.31e-12   4.12e-12   3.95e-12   3.81e-12   3.69e-12   3.60e-12   3.52e-12   3.45e-12    
4   1   1   2    9.53e-12   9.36e-12   8.86e-12   8.33e-12   7.87e-12   7.48e-12   7.16e-12   6.89e-12   6.67e-12   6.49e-12    
4   1   1   3    1.45e-11   1.38e-11   1.27e-11   1.18e-11   1.11e-11   1.06e-11   1.02e-11   9.85e-12   9.61e-12   9.42e-12    
4   1   1   5    6.37e-13   2.46e-12   3.71e-12   4.46e-12   4.92e-12   5.21e-12   5.40e-12   5.53e-12   5.61e-12   5.68e-12    
4   1   1   6    1.58e-14   3.29e-13   8.71e-13   1.38e-12   1.78e-12   2.09e-12   2.31e-12   2.47e-12   2.59e-12   2.68e-12    
4   1   1   7    2.36e-16   3.47e-14   1.76e-13   3.88e-13   6.09e-13   8.12e-13   9.86e-13   1.13e-12   1.25e-12   1.35e-12    
4   1   1   8    1.54e-18   2.10e-15   2.26e-14   7.24e-14   1.43e-13   2.24e-13   3.05e-13   3.83e-13   4.56e-13   5.23e-13    
4   1   2   0    3.06e-12   3.11e-12   3.05e-12   2.97e-12   2.90e-12   2.84e-12   2.79e-12   2.75e-12   2.72e-12   2.69e-12    
4   1   2   1    1.31e-11   1.28e-11   1.24e-11   1.20e-11   1.17e-11   1.14e-11   1.12e-11   1.10e-11   1.09e-11   1.08e-11    
4   1   2   2    1.57e-11   1.54e-11   1.48e-11   1.42e-11   1.38e-11   1.35e-11   1.33e-11   1.32e-11   1.31e-11   1.31e-11    
4   1   2   3    2.64e-11   2.57e-11   2.51e-11   2.49e-11   2.51e-11   2.55e-11   2.60e-11   2.66e-11   2.72e-11   2.77e-11    
4   1   2   4    8.55e-12   1.44e-11   1.65e-11   1.74e-11   1.78e-11   1.80e-11   1.81e-11   1.81e-11   1.82e-11   1.81e-11    
4   1   2   5    3.51e-13   2.44e-12   4.49e-12   5.95e-12   6.97e-12   7.71e-12   8.27e-12   8.72e-12   9.10e-12   9.42e-12    
4   1   2   6    9.72e-15   3.63e-13   1.17e-12   2.03e-12   2.78e-12   3.39e-12   3.86e-12   4.22e-12   4.50e-12   4.72e-12    
4   1   2   7    1.13e-16   2.98e-14   1.87e-13   4.57e-13   7.69e-13   1.07e-12   1.35e-12   1.60e-12   1.81e-12   2.00e-12    
4   1   2   8    9.98e-19   2.40e-15   3.16e-14   1.13e-13   2.39e-13   3.93e-13   5.56e-13   7.20e-13   8.77e-13   1.03e-12    
4   1   3   0    6.20e-12   6.10e-12   5.85e-12   5.61e-12   5.40e-12   5.24e-12   5.12e-12   5.03e-12   4.98e-12   4.94e-12    
4   1   3   1    1.52e-11   1.53e-11   1.50e-11   1.46e-11   1.44e-11   1.42e-11   1.41e-11   1.40e-11   1.39e-11   1.39e-11    
4   1   3   2    2.88e-11   2.89e-11   2.79e-11   2.70e-11   2.61e-11   2.55e-11   2.50e-11   2.46e-11   2.42e-11   2.40e-11    
4   1   3   3    1.70e-11   2.15e-11   2.24e-11   2.25e-11   2.23e-11   2.21e-11   2.19e-11   2.16e-11   2.14e-11   2.13e-11    
4   1   3   4    1.51e-12   5.82e-12   8.66e-12   1.02e-11   1.10e-11   1.14e-11   1.16e-11   1.17e-11   1.17e-11   1.17e-11    
4   1   3   5    6.45e-14   1.03e-12   2.53e-12   3.93e-12   5.06e-12   5.95e-12   6.64e-12   7.19e-12   7.63e-12   7.98e-12    
4   1   3   6    1.27e-15   1.05e-13   4.45e-13   9.03e-13   1.37e-12   1.79e-12   2.15e-12   2.46e-12   2.73e-12   2.95e-12    
4   1   3   7    2.13e-17   1.22e-14   9.95e-14   2.81e-13   5.20e-13   7.81e-13   1.04e-12   1.29e-12   1.53e-12   1.75e-12    
4   1   3   8    1.60e-19   8.52e-16   1.47e-14   6.06e-14   1.41e-13   2.48e-13   3.70e-13   4.99e-13   6.30e-13   7.59e-13    
4   1   4   0    1.23e-11   1.48e-11   1.73e-11   1.95e-11   2.16e-11   2.34e-11   2.50e-11   2.64e-11   2.76e-11   2.87e-11    
4   1   4   2    9.45e-12   1.78e-11   2.27e-11   2.64e-11   2.95e-11   3.23e-11   3.49e-11   3.73e-11   3.96e-11   4.16e-11    
4   1   4   3    1.61e-12   6.59e-12   1.04e-11   1.29e-11   1.47e-11   1.60e-11   1.72e-11   1.81e-11   1.90e-11   1.98e-11    
4   1   4   4    1.33e-13   1.67e-12   3.83e-12   5.70e-12   7.13e-12   8.20e-12   8.99e-12   9.60e-12   1.01e-11   1.04e-11    
4   1   4   5    7.77e-15   3.92e-13   1.40e-12   2.57e-12   3.64e-12   4.52e-12   5.24e-12   5.82e-12   6.29e-12   6.67e-12    
4   1   4   6    1.75e-16   4.81e-14   3.12e-13   7.86e-13   1.36e-12   1.95e-12   2.50e-12   3.00e-12   3.45e-12   3.85e-12    
4   1   4   7    3.49e-18   7.01e-15   8.82e-14   3.09e-13   6.50e-13   1.06e-12   1.49e-12   1.92e-12   2.32e-12   2.70e-12    
4   1   5   0    7.86e-13   2.42e-12   3.43e-12   4.03e-12   4.39e-12   4.62e-12   4.78e-12   4.89e-12   4.98e-12   5.06e-12    
4   1   5   1    8.34e-13   3.54e-12   5.69e-12   7.17e-12   8.18e-12   8.91e-12   9.46e-12   9.90e-12   1.03e-11   1.06e-11    
4   1   5   2    3.57e-13   2.60e-12   4.88e-12   6.53e-12   7.65e-12   8.42e-12   8.96e-12   9.36e-12   9.67e-12   9.92e-12    
4   1   5   3    7.04e-14   1.12e-12   2.71e-12   4.15e-12   5.27e-12   6.12e-12   6.77e-12   7.26e-12   7.64e-12   7.93e-12    
4   1   5   4    5.87e-15   2.87e-13   1.03e-12   1.92e-12   2.76e-12   3.48e-12   4.08e-12   4.57e-12   4.96e-12   5.27e-12    
4   1   5   5    3.55e-16   6.99e-14   3.95e-13   9.20e-13   1.50e-12   2.06e-12   2.57e-12   3.01e-12   3.39e-12   3.72e-12    
4   1   5   6    9.51e-18   9.55e-15   9.20e-14   2.79e-13   5.35e-13   8.18e-13   1.10e-12   1.37e-12   1.62e-12   1.84e-12    
4   1   6   0    1.33e-14   2.24e-13   5.64e-13   8.82e-13   1.14e-12   1.35e-12   1.51e-12   1.65e-12   1.76e-12   1.85e-12    
4   1   6   1    2.44e-14   5.35e-13   1.49e-12   2.47e-12   3.32e-12   4.03e-12   4.63e-12   5.12e-12   5.53e-12   5.89e-12    
4   1   6   2    9.52e-15   3.66e-13   1.20e-12   2.13e-12   2.96e-12   3.65e-12   4.20e-12   4.65e-12   5.01e-12   5.31e-12    
4   1   6   3    2.13e-15   1.81e-13   7.69e-13   1.54e-12   2.30e-12   2.97e-12   3.54e-12   4.02e-12   4.42e-12   4.76e-12    
4   1   6   4    1.90e-16   5.27e-14   3.42e-13   8.57e-13   1.47e-12   2.07e-12   2.62e-12   3.11e-12   3.53e-12   3.88e-12    
4   1   6   5    1.08e-17   1.20e-14   1.23e-13   3.85e-13   7.53e-13   1.16e-12   1.57e-12   1.96e-12   2.30e-12   2.62e-12    
4   1   6   6    2.50e-19   1.42e-15   2.53e-14   1.06e-13   2.49e-13   4.37e-13   6.51e-13   8.76e-13   1.10e-12   1.32e-12    
4   1   7   0    1.56e-16   1.88e-14   9.33e-14   2.07e-13   3.31e-13   4.50e-13   5.57e-13   6.51e-13   7.32e-13   8.02e-13    
4   1   7   1    3.31e-16   5.51e-14   3.11e-13   7.38e-13   1.24e-12   1.74e-12   2.21e-12   2.63e-12   3.01e-12   3.34e-12    
4   1   7   2    1.42e-16   3.76e-14   2.37e-13   5.83e-13   9.86e-13   1.39e-12   1.75e-12   2.08e-12   2.36e-12   2.61e-12    
4   1   7   3    3.09e-17   1.84e-14   1.53e-13   4.37e-13   8.12e-13   1.22e-12   1.63e-12   2.01e-12   2.37e-12   2.70e-12    
4   1   7   4    3.29e-18   6.09e-15   7.41e-14   2.56e-13   5.37e-13   8.73e-13   1.23e-12   1.59e-12   1.92e-12   2.24e-12    
4   1   8   0    1.03e-18   1.14e-15   1.16e-14   3.63e-14   7.11e-14   1.10e-13   1.49e-13   1.86e-13   2.20e-13   2.52e-13    
4   1   8   1    1.93e-18   3.04e-15   3.61e-14   1.23e-13   2.56e-13   4.12e-13   5.76e-13   7.38e-13   8.91e-13   1.03e-12    
4   1   8   2    9.95e-19   2.48e-15   3.30e-14   1.18e-13   2.49e-13   4.04e-13   5.65e-13   7.23e-13   8.71e-13   1.01e-12    
4   1   8   3    1.95e-19   1.11e-15   1.95e-14   8.03e-14   1.86e-13   3.23e-13   4.78e-13   6.38e-13   7.96e-13   9.48e-13    
4   2   0   0    4.20e-13   4.14e-13   4.01e-13   3.86e-13   3.71e-13   3.57e-13   3.45e-13   3.35e-13   3.25e-13   3.16e-13    
4   2   0   1    1.07e-12   1.14e-12   1.15e-12   1.14e-12   1.12e-12   1.09e-12   1.07e-12   1.05e-12   1.02e-12   1.00e-12    
4   2   0   2    2.97e-12   2.98e-12   2.87e-12   2.76e-12   2.66e-12   2.57e-12   2.51e-12   2.45e-12   2.41e-12   2.37e-12    
4   2   0   3    3.34e-12   3.28e-12   3.12e-12   2.97e-12   2.84e-12   2.73e-12   2.65e-12   2.58e-12   2.53e-12   2.49e-12    
4   2   0   4    4.31e-12   4.37e-12   4.26e-12   4.18e-12   4.12e-12   4.10e-12   4.10e-12   4.10e-12   4.11e-12   4.13e-12    
4   2   0   5    1.44e-12   2.34e-12   2.65e-12   2.76e-12   2.79e-12   2.77e-12   2.74e-12   2.69e-12   2.65e-12   2.60e-12    
4   2   0   6    3.22e-14   2.91e-13   5.83e-13   8.06e-13   9.65e-13   1.08e-12   1.16e-12   1.22e-12   1.26e-12   1.29e-12    
4   2   0   7    4.96e-16   3.01e-14   1.14e-13   2.18e-13   3.19e-13   4.08e-13   4.85e-13   5.49e-13   6.03e-13   6.48e-13    
4   2   0   8    4.34e-18   2.42e-15   1.90e-14   5.20e-14   9.36e-14   1.37e-13   1.78e-13   2.16e-13   2.49e-13   2.78e-13    
4   2   1   0    1.16e-12   1.19e-12   1.14e-12   1.07e-12   1.01e-12   9.52e-13   9.05e-13   8.65e-13   8.31e-13   8.02e-13    
4   2   1   1    3.35e-12   3.36e-12   3.18e-12   2.98e-12   2.79e-12   2.62e-12   2.48e-12   2.35e-12   2.24e-12   2.14e-12    
4   2   1   2    6.89e-12   6.87e-12   6.52e-12   6.13e-12   5.79e-12   5.50e-12   5.26e-12   5.06e-12   4.90e-12   4.76e-12    
4   2   1   3    1.06e-11   1.05e-11   9.87e-12   9.22e-12   8.67e-12   8.23e-12   7.89e-12   7.62e-12   7.41e-12   7.25e-12    
4   2   1   4    1.55e-11   1.50e-11   1.43e-11   1.37e-11   1.33e-11   1.30e-11   1.27e-11   1.25e-11   1.23e-11   1.22e-11    
4   2   1   5    2.25e-12   5.13e-12   6.51e-12   7.15e-12   7.43e-12   7.53e-12   7.54e-12   7.49e-12   7.42e-12   7.33e-12    
4   2   1   6    5.39e-14   6.41e-13   1.39e-12   1.98e-12   2.41e-12   2.72e-12   2.94e-12   3.09e-12   3.21e-12   3.30e-12    
4   2   1   7    7.45e-16   6.30e-14   2.68e-13   5.39e-13   8.08e-13   1.05e-12   1.25e-12   1.42e-12   1.55e-12   1.66e-12    
4   2   1   8    5.67e-18   4.52e-15   4.07e-14   1.19e-13   2.23e-13   3.35e-13   4.43e-13   5.41e-13   6.29e-13   7.06e-13    
4   2   2   0    3.15e-12   3.07e-12   2.95e-12   2.85e-12   2.76e-12   2.68e-12   2.62e-12   2.56e-12   2.51e-12   2.47e-12    
4   2   2   1    7.66e-12   7.84e-12   7.60e-12   7.30e-12   7.00e-12   6.74e-12   6.52e-12   6.33e-12   6.17e-12   6.03e-12    
4   2   2   2    1.47e-11   1.47e-11   1.41e-11   1.34e-11   1.28e-11   1.23e-11   1.19e-11   1.16e-11   1.14e-11   1.12e-11    
4   2   2   3    1.93e-11   1.99e-11   1.95e-11   1.90e-11   1.86e-11   1.82e-11   1.80e-11   1.78e-11   1.77e-11   1.77e-11    
4   2   2   5    1.14e-12   4.51e-12   6.84e-12   8.20e-12   9.00e-12   9.49e-12   9.80e-12   1.00e-11   1.01e-11   1.03e-11    
4   2   2   6    2.73e-14   5.93e-13   1.61e-12   2.60e-12   3.42e-12   4.07e-12   4.57e-12   4.97e-12   5.30e-12   5.57e-12    
4   2   2   7    4.20e-16   6.43e-14   3.36e-13   7.54e-13   1.21e-12   1.65e-12   2.04e-12   2.38e-12   2.68e-12   2.93e-12    
4   2   2   8    3.41e-18   4.89e-15   5.41e-14   1.76e-13   3.53e-13   5.55e-13   7.59e-13   9.55e-13   1.14e-12   1.30e-12    
4   2   3   0    3.50e-12   3.43e-12   3.28e-12   3.14e-12   3.01e-12   2.91e-12   2.82e-12   2.74e-12   2.67e-12   2.61e-12    
4   2   3   1    1.06e-11   1.04e-11   9.82e-12   9.33e-12   8.94e-12   8.65e-12   8.43e-12   8.28e-12   8.19e-12   8.13e-12    
4   2   3   2    1.98e-11   1.94e-11   1.85e-11   1.77e-11   1.71e-11   1.67e-11   1.64e-11   1.63e-11   1.62e-11   1.62e-11    
4   2   3   3    2.87e-11   2.89e-11   2.85e-11   2.81e-11   2.79e-11   2.78e-11   2.78e-11   2.78e-11   2.78e-11   2.79e-11    
4   2   3   4    4.87e-12   1.16e-11   1.53e-11   1.74e-11   1.87e-11   1.95e-11   2.01e-11   2.06e-11   2.09e-11   2.12e-11    
4   2   3   5    1.87e-13   1.77e-12   3.60e-12   5.00e-12   5.97e-12   6.64e-12   7.12e-12   7.46e-12   7.72e-12   7.92e-12    
4   2   3   6    6.02e-15   2.92e-13   1.04e-12   1.91e-12   2.73e-12   3.42e-12   4.00e-12   4.48e-12   4.88e-12   5.21e-12    
4   2   3   7    6.85e-17   2.38e-14   1.64e-13   4.27e-13   7.50e-13   1.08e-12   1.40e-12   1.69e-12   1.95e-12   2.18e-12    
4   2   3   8    6.02e-19   1.94e-15   2.79e-14   1.03e-13   2.24e-13   3.70e-13   5.27e-13   6.84e-13   8.34e-13   9.76e-13    
4   2   4   0    5.64e-12   5.97e-12   6.10e-12   6.24e-12   6.43e-12   6.67e-12   6.93e-12   7.21e-12   7.49e-12   7.78e-12    
4   2   4   1    1.71e-11   1.86e-11   1.97e-11   2.09e-11   2.21e-11   2.33e-11   2.45e-11   2.57e-11   2.68e-11   2.79e-11    
4   2   4   3    4.50e-12   1.08e-11   1.47e-11   1.73e-11   1.95e-11   2.13e-11   2.29e-11   2.45e-11   2.59e-11   2.72e-11    
4   2   4   4    5.37e-13   3.76e-12   6.96e-12   9.28e-12   1.09e-11   1.21e-11   1.29e-11   1.36e-11   1.42e-11   1.46e-11    
4   2   4   5    2.43e-14   7.02e-13   2.13e-12   3.66e-12   5.00e-12   6.08e-12   6.94e-12   7.61e-12   8.13e-12   8.54e-12    
4   2   4   6    5.87e-16   9.70e-14   5.29e-13   1.21e-12   1.97e-12   2.69e-12   3.33e-12   3.89e-12   4.37e-12   4.78e-12    
4   2   4   7    9.77e-18   1.11e-14   1.17e-13   3.75e-13   7.49e-13   1.18e-12   1.62e-12   2.05e-12   2.45e-12   2.82e-12    
4   2   5   0    1.72e-12   2.97e-12   3.54e-12   3.83e-12   3.98e-12   4.07e-12   4.11e-12   4.13e-12   4.13e-12   4.13e-12    
4   2   5   1    2.78e-12   6.49e-12   8.36e-12   9.34e-12   9.87e-12   1.02e-11   1.04e-11   1.05e-11   1.06e-11   1.07e-11    
4   2   5   2    1.21e-12   4.91e-12   7.57e-12   9.19e-12   1.02e-11   1.08e-11   1.13e-11   1.17e-11   1.20e-11   1.22e-11    
4   2   5   3    1.99e-13   1.88e-12   3.87e-12   5.42e-12   6.51e-12   7.29e-12   7.85e-12   8.27e-12   8.60e-12   8.87e-12    
4   2   5   4    2.04e-14   5.76e-13   1.71e-12   2.90e-12   3.93e-12   4.76e-12   5.42e-12   5.94e-12   6.36e-12   6.69e-12    
4   2   5   5    9.55e-16   1.11e-13   5.33e-13   1.15e-12   1.80e-12   2.41e-12   2.94e-12   3.40e-12   3.78e-12   4.10e-12    
4   2   5   6    3.25e-17   2.01e-14   1.69e-13   4.84e-13   9.02e-13   1.36e-12   1.81e-12   2.23e-12   2.62e-12   2.97e-12    
4   2   6   0    3.93e-14   3.81e-13   8.03e-13   1.15e-12   1.42e-12   1.63e-12   1.79e-12   1.93e-12   2.04e-12   2.14e-12    
4   2   6   1    6.46e-14   7.86e-13   1.75e-12   2.54e-12   3.13e-12   3.55e-12   3.86e-12   4.10e-12   4.28e-12   4.43e-12    
4   2   6   2    3.02e-14   6.55e-13   1.79e-12   2.90e-12   3.84e-12   4.61e-12   5.22e-12   5.73e-12   6.16e-12   6.53e-12    
4   2   6   3    5.67e-15   2.83e-13   1.02e-12   1.90e-12   2.72e-12   3.43e-12   4.01e-12   4.49e-12   4.89e-12   5.22e-12    
4   2   6   4    6.73e-16   1.08e-13   5.70e-13   1.27e-12   2.02e-12   2.71e-12   3.31e-12   3.82e-12   4.24e-12   4.60e-12    
4   2   6   5    3.22e-17   1.97e-14   1.65e-13   4.68e-13   8.63e-13   1.29e-12   1.69e-12   2.07e-12   2.41e-12   2.71e-12    
4   2   6   6    9.18e-19   3.08e-15   4.56e-14   1.73e-13   3.81e-13   6.39e-13   9.20e-13   1.20e-12   1.48e-12   1.74e-12    
4   2   7   0    5.82e-16   4.07e-14   1.70e-13   3.45e-13   5.25e-13   6.91e-13   8.35e-13   9.59e-13   1.06e-12   1.15e-12    
4   2   7   1    8.44e-16   7.48e-14   3.29e-13   6.78e-13   1.03e-12   1.35e-12   1.63e-12   1.86e-12   2.05e-12   2.21e-12    
4   2   7   2    4.75e-16   7.50e-14   4.01e-13   9.14e-13   1.49e-12   2.05e-12   2.56e-12   3.02e-12   3.42e-12   3.77e-12    
4   2   7   3    8.92e-17   3.13e-14   2.18e-13   5.66e-13   9.90e-13   1.43e-12   1.84e-12   2.21e-12   2.54e-12   2.83e-12    
4   2   7   4    1.01e-17   1.09e-14   1.10e-13   3.44e-13   6.72e-13   1.04e-12   1.41e-12   1.77e-12   2.10e-12   2.40e-12    
4   2   8   0    3.32e-18   2.21e-15   1.94e-14   5.71e-14   1.08e-13   1.63e-13   2.18e-13   2.70e-13   3.16e-13   3.58e-13    
4   2   8   1    5.88e-18   4.85e-15   4.45e-14   1.32e-13   2.47e-13   3.71e-13   4.92e-13   6.03e-13   7.02e-13   7.90e-13    
4   2   8   2    3.13e-18   4.47e-15   4.94e-14   1.61e-13   3.24e-13   5.11e-13   7.04e-13   8.92e-13   1.07e-12   1.23e-12    
4   2   8   3    6.70e-19   2.18e-15   3.15e-14   1.17e-13   2.54e-13   4.20e-13   5.98e-13   7.75e-13   9.45e-13   1.10e-12    
4   3   0   0    1.89e-13   2.05e-13   2.03e-13   1.97e-13   1.90e-13   1.83e-13   1.76e-13   1.70e-13   1.65e-13   1.60e-13    
4   3   0   1    8.29e-13   8.71e-13   8.48e-13   8.14e-13   7.82e-13   7.54e-13   7.31e-13   7.11e-13   6.95e-13   6.81e-13    
4   3   0   2    1.61e-12   1.65e-12   1.61e-12   1.55e-12   1.49e-12   1.43e-12   1.38e-12   1.34e-12   1.30e-12   1.27e-12    
4   3   0   3    2.66e-12   2.73e-12   2.65e-12   2.55e-12   2.45e-12   2.36e-12   2.29e-12   2.23e-12   2.18e-12   2.14e-12    
4   3   0   4    3.08e-12   2.97e-12   2.84e-12   2.72e-12   2.62e-12   2.53e-12   2.46e-12   2.39e-12   2.34e-12   2.29e-12    
4   3   0   5    3.62e-12   3.53e-12   3.36e-12   3.23e-12   3.14e-12   3.09e-12   3.05e-12   3.02e-12   3.01e-12   3.00e-12    
4   3   0   6    1.74e-13   6.62e-13   9.97e-13   1.20e-12   1.32e-12   1.40e-12   1.45e-12   1.48e-12   1.50e-12   1.51e-12    
4   3   0   7    2.38e-15   6.25e-14   1.77e-13   2.89e-13   3.81e-13   4.53e-13   5.09e-13   5.54e-13   5.89e-13   6.18e-13    
4   3   0   8    1.74e-17   4.47e-15   2.81e-14   6.97e-14   1.20e-13   1.72e-13   2.21e-13   2.68e-13   3.10e-13   3.49e-13    
4   3   1   0    7.72e-13   7.90e-13   7.74e-13   7.49e-13   7.20e-13   6.91e-13   6.64e-13   6.39e-13   6.15e-13   5.94e-13    
4   3   1   1    2.56e-12   2.68e-12   2.63e-12   2.53e-12   2.42e-12   2.30e-12   2.19e-12   2.09e-12   2.01e-12   1.92e-12    
4   3   1   2    5.17e-12   4.93e-12   4.57e-12   4.24e-12   3.95e-12   3.70e-12   3.49e-12   3.30e-12   3.14e-12   3.00e-12    
4   3   1   3    7.59e-12   7.75e-12   7.52e-12   7.19e-12   6.87e-12   6.58e-12   6.32e-12   6.10e-12   5.92e-12   5.76e-12    
4   3   1   4    1.02e-11   9.91e-12   9.31e-12   8.71e-12   8.18e-12   7.73e-12   7.36e-12   7.05e-12   6.80e-12   6.59e-12    
4   3   1   5    1.28e-11   1.31e-11   1.29e-11   1.26e-11   1.24e-11   1.21e-11   1.19e-11   1.18e-11   1.16e-11   1.14e-11    
4   3   1   6    3.00e-13   1.57e-12   2.63e-12   3.33e-12   3.78e-12   4.06e-12   4.23e-12   4.33e-12   4.39e-12   4.42e-12    
4   3   1   7    3.91e-15   1.43e-13   4.59e-13   7.97e-13   1.09e-12   1.32e-12   1.50e-12   1.63e-12   1.74e-12   1.82e-12    
4   3   1   8    3.28e-17   1.16e-14   8.09e-14   2.09e-13   3.64e-13   5.21e-13   6.68e-13   8.01e-13   9.18e-13   1.02e-12    
4   3   2   0    1.28e-12   1.33e-12   1.30e-12   1.25e-12   1.20e-12   1.15e-12   1.10e-12   1.06e-12   1.02e-12   9.84e-13    
4   3   2   1    6.61e-12   7.07e-12   6.96e-12   6.72e-12   6.45e-12   6.21e-12   5.99e-12   5.80e-12   5.64e-12   5.49e-12    
4   3   2   2    8.51e-12   8.98e-12   8.95e-12   8.73e-12   8.46e-12   8.18e-12   7.93e-12   7.71e-12   7.50e-12   7.33e-12    
4   3   2   3    1.51e-11   1.53e-11   1.45e-11   1.37e-11   1.30e-11   1.25e-11   1.20e-11   1.17e-11   1.14e-11   1.12e-11    
4   3   2   4    1.81e-11   1.90e-11   1.90e-11   1.88e-11   1.86e-11   1.84e-11   1.82e-11   1.81e-11   1.80e-11   1.79e-11    
4   3   2   5    6.74e-12   1.16e-11   1.37e-11   1.51e-11   1.63e-11   1.75e-11   1.85e-11   1.95e-11   2.05e-11   2.14e-11    
4   3   2   6    1.49e-13   1.38e-12   2.82e-12   3.95e-12   4.77e-12   5.35e-12   5.78e-12   6.08e-12   6.31e-12   6.49e-12    
4   3   2   7    1.92e-15   1.30e-13   5.23e-13   1.03e-12   1.52e-12   1.95e-12   2.32e-12   2.62e-12   2.87e-12   3.08e-12    
4   3   2   8    1.83e-17   1.14e-14   9.63e-14   2.77e-13   5.17e-13   7.80e-13   1.04e-12   1.29e-12   1.52e-12   1.72e-12    
4   3   3   0    2.04e-12   2.02e-12   1.97e-12   1.91e-12   1.86e-12   1.80e-12   1.75e-12   1.71e-12   1.67e-12   1.63e-12    
4   3   3   1    7.13e-12   7.20e-12   7.02e-12   6.79e-12   6.55e-12   6.32e-12   6.12e-12   5.95e-12   5.79e-12   5.65e-12    
4   3   3   2    1.31e-11   1.40e-11   1.38e-11   1.33e-11   1.29e-11   1.25e-11   1.22e-11   1.20e-11   1.18e-11   1.17e-11    
4   3   3   3    1.81e-11   1.89e-11   1.88e-11   1.86e-11   1.84e-11   1.82e-11   1.82e-11   1.83e-11   1.85e-11   1.87e-11    
4   3   3   5    1.19e-12   5.01e-12   8.06e-12   1.02e-11   1.16e-11   1.27e-11   1.35e-11   1.41e-11   1.47e-11   1.51e-11    
4   3   3   6    2.66e-14   5.64e-13   1.53e-12   2.46e-12   3.22e-12   3.82e-12   4.28e-12   4.63e-12   4.90e-12   5.11e-12    
4   3   3   7    4.22e-16   6.23e-14   3.22e-13   7.21e-13   1.16e-12   1.57e-12   1.94e-12   2.27e-12   2.55e-12   2.79e-12    
4   3   3   8    3.43e-18   4.83e-15   5.42e-14   1.79e-13   3.65e-13   5.82e-13   8.08e-13   1.03e-12   1.24e-12   1.43e-12    
4   3   4   0    3.18e-12   3.29e-12   3.26e-12   3.20e-12   3.14e-12   3.10e-12   3.07e-12   3.06e-12   3.05e-12   3.05e-12    
4   3   4   1    1.09e-11   1.12e-11   1.11e-11   1.10e-11   1.09e-11   1.09e-11   1.09e-11   1.10e-11   1.11e-11   1.12e-11    
4   3   4   2    1.68e-11   1.77e-11   1.82e-11   1.87e-11   1.94e-11   2.00e-11   2.08e-11   2.15e-11   2.22e-11   2.29e-11    
4   3   4   4    2.32e-12   7.40e-12   1.10e-11   1.34e-11   1.51e-11   1.65e-11   1.76e-11   1.87e-11   1.96e-11   2.05e-11    
4   3   4   5    1.46e-13   1.86e-12   4.20e-12   6.14e-12   7.58e-12   8.63e-12   9.40e-12   9.99e-12   1.04e-11   1.08e-11    
4   3   4   6    3.26e-15   2.27e-13   9.35e-13   1.88e-12   2.83e-12   3.68e-12   4.40e-12   5.01e-12   5.51e-12   5.93e-12    
4   3   4   7    5.08e-17   2.52e-14   1.99e-13   5.50e-13   9.98e-13   1.47e-12   1.93e-12   2.34e-12   2.72e-12   3.05e-12    
4   3   5   0    4.75e-12   4.89e-12   4.69e-12   4.43e-12   4.18e-12   3.95e-12   3.74e-12   3.57e-12   3.41e-12   3.27e-12    
4   3   5   1    1.75e-11   1.81e-11   1.77e-11   1.72e-11   1.66e-11   1.61e-11   1.56e-11   1.51e-11   1.47e-11   1.43e-11    
4   3   5   2    6.54e-12   1.15e-11   1.36e-11   1.47e-11   1.52e-11   1.55e-11   1.57e-11   1.59e-11   1.60e-11   1.61e-11    
4   3   5   3    1.27e-12   5.16e-12   8.02e-12   9.79e-12   1.09e-11   1.17e-11   1.22e-11   1.26e-11   1.30e-11   1.33e-11    
4   3   5   4    1.26e-13   1.62e-12   3.73e-12   5.56e-12   6.95e-12   7.98e-12   8.75e-12   9.34e-12   9.80e-12   1.02e-11    
4   3   5   5    6.27e-15   3.17e-13   1.15e-12   2.16e-12   3.12e-12   3.94e-12   4.63e-12   5.21e-12   5.68e-12   6.06e-12    
4   3   5   6    1.90e-16   5.03e-14   3.14e-13   7.68e-13   1.29e-12   1.81e-12   2.27e-12   2.69e-12   3.04e-12   3.34e-12    
4   3   6   0    1.88e-13   7.29e-13   1.10e-12   1.31e-12   1.43e-12   1.51e-12   1.56e-12   1.59e-12   1.61e-12   1.63e-12    
4   3   6   1    2.95e-13   1.56e-12   2.65e-12   3.39e-12   3.90e-12   4.26e-12   4.53e-12   4.74e-12   4.92e-12   5.07e-12    
4   3   6   2    1.56e-13   1.45e-12   2.93e-12   4.05e-12   4.84e-12   5.39e-12   5.79e-12   6.08e-12   6.31e-12   6.50e-12    
4   3   6   3    3.30e-14   7.20e-13   1.97e-12   3.19e-12   4.21e-12   5.03e-12   5.68e-12   6.21e-12   6.65e-12   7.01e-12    
4   3   6   4    3.54e-15   2.40e-13   9.70e-13   1.93e-12   2.88e-12   3.73e-12   4.45e-12   5.06e-12   5.56e-12   5.98e-12    
4   3   6   5    1.87e-16   5.41e-14   3.60e-13   9.19e-13   1.59e-12   2.27e-12   2.91e-12   3.48e-12   3.98e-12   4.42e-12    
4   3   6   6    5.05e-18   7.07e-15   7.83e-14   2.58e-13   5.21e-13   8.27e-13   1.14e-12   1.45e-12   1.75e-12   2.02e-12    
4   3   7   0    2.76e-15   7.89e-14   2.37e-13   4.04e-13   5.48e-13   6.65e-13   7.57e-13   8.29e-13   8.85e-13   9.28e-13    
4   3   7   1    4.52e-15   1.68e-13   5.51e-13   9.85e-13   1.38e-12   1.72e-12   2.00e-12   2.24e-12   2.43e-12   2.59e-12    
4   3   7   2    1.95e-15   1.35e-13   5.49e-13   1.09e-12   1.62e-12   2.09e-12   2.48e-12   2.80e-12   3.07e-12   3.28e-12    
4   3   7   3    4.99e-16   7.88e-14   4.26e-13   9.80e-13   1.60e-12   2.20e-12   2.75e-12   3.24e-12   3.66e-12   4.03e-12    
4   3   7   4    5.58e-17   2.58e-14   1.97e-13   5.35e-13   9.66e-13   1.42e-12   1.86e-12   2.27e-12   2.63e-12   2.96e-12    
4   3   8   0    2.00e-17   5.25e-15   3.26e-14   7.91e-14   1.32e-13   1.83e-13   2.28e-13   2.67e-13   3.00e-13   3.28e-13    
4   3   8   1    3.40e-17   1.18e-14   8.08e-14   2.06e-13   3.56e-13   5.06e-13   6.44e-13   7.68e-13   8.77e-13   9.72e-13    
4   3   8   2    1.70e-17   1.05e-14   8.78e-14   2.47e-13   4.53e-13   6.68e-13   8.73e-13   1.06e-12   1.22e-12   1.37e-12    
4   3   8   3    4.25e-18   6.10e-15   6.76e-14   2.21e-13   4.44e-13   7.00e-13   9.62e-13   1.21e-12   1.45e-12   1.67e-12    
4   4   0   0    4.42e-13   4.39e-13   4.20e-13   3.97e-13   3.76e-13   3.56e-13   3.40e-13   3.25e-13   3.12e-13   3.01e-13    
4   4   0   1    4.76e-13   4.87e-13   4.70e-13   4.46e-13   4.22e-13   4.01e-13   3.81e-13   3.64e-13   3.49e-13   3.35e-13    
4   4   0   2    1.22e-12   1.24e-12   1.21e-12   1.16e-12   1.11e-12   1.07e-12   1.03e-12   9.99e-13   9.71e-13   9.46e-13    
4   4   0   3    1.60e-12   1.63e-12   1.59e-12   1.53e-12   1.46e-12   1.40e-12   1.35e-12   1.30e-12   1.26e-12   1.22e-12    
4   4   0   4    2.44e-12   2.43e-12   2.34e-12   2.24e-12   2.15e-12   2.07e-12   2.00e-12   1.94e-12   1.90e-12   1.86e-12    
4   4   0   5    2.45e-12   2.35e-12   2.23e-12   2.12e-12   2.01e-12   1.92e-12   1.84e-12   1.77e-12   1.72e-12   1.67e-12    
4   4   0   6    1.53e-12   1.99e-12   2.06e-12   2.04e-12   1.99e-12   1.94e-12   1.91e-12   1.87e-12   1.85e-12   1.83e-12    
4   4   0   7    2.20e-14   1.97e-13   3.97e-13   5.53e-13   6.67e-13   7.51e-13   8.13e-13   8.59e-13   8.95e-13   9.22e-13    
4   4   0   8    1.61e-16   1.33e-14   5.64e-14   1.14e-13   1.70e-13   2.21e-13   2.63e-13   2.99e-13   3.29e-13   3.54e-13    
4   4   1   0    4.76e-13   4.87e-13   4.70e-13   4.46e-13   4.22e-13   4.01e-13   3.81e-13   3.64e-13   3.49e-13   3.35e-13    
4   4   1   1    2.27e-12   2.41e-12   2.40e-12   2.33e-12   2.24e-12   2.15e-12   2.06e-12   1.97e-12   1.90e-12   1.82e-12    
4   4   1   2    2.95e-12   3.04e-12   2.98e-12   2.87e-12   2.75e-12   2.64e-12   2.53e-12   2.43e-12   2.34e-12   2.25e-12    
4   4   1   3    4.11e-12   4.04e-12   3.89e-12   3.75e-12   3.61e-12   3.49e-12   3.37e-12   3.27e-12   3.17e-12   3.08e-12    
4   4   1   4    6.44e-12   6.72e-12   6.72e-12   6.59e-12   6.43e-12   6.26e-12   6.10e-12   5.96e-12   5.83e-12   5.72e-12    
4   4   1   5    8.37e-12   8.34e-12   7.94e-12   7.49e-12   7.07e-12   6.70e-12   6.38e-12   6.10e-12   5.87e-12   5.66e-12    
4   4   1   6    2.62e-12   4.42e-12   5.06e-12   5.31e-12   5.40e-12   5.45e-12   5.47e-12   5.48e-12   5.49e-12   5.50e-12    
4   4   1   7    3.76e-14   4.53e-13   1.02e-12   1.50e-12   1.87e-12   2.14e-12   2.35e-12   2.50e-12   2.62e-12   2.71e-12    
4   4   1   8    2.64e-16   2.96e-14   1.39e-13   2.93e-13   4.51e-13   5.93e-13   7.14e-13   8.15e-13   8.99e-13   9.68e-13    
4   4   2   0    1.22e-12   1.24e-12   1.21e-12   1.16e-12   1.11e-12   1.07e-12   1.03e-12   9.99e-13   9.71e-13   9.46e-13    
4   4   2   1    2.95e-12   3.04e-12   2.98e-12   2.87e-12   2.75e-12   2.64e-12   2.53e-12   2.43e-12   2.34e-12   2.25e-12    
4   4   2   2    9.28e-12   9.83e-12   9.71e-12   9.38e-12   9.00e-12   8.64e-12   8.30e-12   7.99e-12   7.72e-12   7.47e-12    
4   4   2   3    8.20e-12   8.45e-12   8.34e-12   8.12e-12   7.86e-12   7.61e-12   7.38e-12   7.18e-12   6.99e-12   6.82e-12    
4   4   2   4    1.43e-11   1.45e-11   1.41e-11   1.36e-11   1.31e-11   1.28e-11   1.25e-11   1.23e-11   1.21e-11   1.20e-11    
4   4   2   5    1.53e-11   1.51e-11   1.46e-11   1.41e-11   1.37e-11   1.33e-11   1.31e-11   1.28e-11   1.26e-11   1.24e-11    
4   4   2   6    1.38e-12   4.18e-12   5.92e-12   6.94e-12   7.58e-12   8.02e-12   8.36e-12   8.65e-12   8.91e-12   9.16e-12    
4   4   2   7    1.89e-14   4.18e-13   1.15e-12   1.88e-12   2.49e-12   2.99e-12   3.38e-12   3.70e-12   3.96e-12   4.17e-12    
4   4   2   8    1.51e-16   3.08e-14   1.78e-13   4.19e-13   6.91e-13   9.53e-13   1.19e-12   1.40e-12   1.58e-12   1.73e-12    
4   4   3   0    1.60e-12   1.63e-12   1.59e-12   1.53e-12   1.46e-12   1.40e-12   1.35e-12   1.30e-12   1.26e-12   1.22e-12    
4   4   3   1    4.11e-12   4.04e-12   3.89e-12   3.75e-12   3.61e-12   3.49e-12   3.37e-12   3.27e-12   3.17e-12   3.08e-12    
4   4   3   2    8.20e-12   8.45e-12   8.34e-12   8.12e-12   7.86e-12   7.61e-12   7.38e-12   7.18e-12   6.99e-12   6.82e-12    
4   4   3   3    1.52e-11   1.64e-11   1.65e-11   1.61e-11   1.56e-11   1.51e-11   1.46e-11   1.43e-11   1.39e-11   1.37e-11    
4   4   3   4    1.64e-11   1.74e-11   1.78e-11   1.81e-11   1.83e-11   1.85e-11   1.88e-11   1.92e-11   1.95e-11   1.99e-11    
4   4   3   5    1.07e-11   1.49e-11   1.68e-11   1.80e-11   1.88e-11   1.95e-11   2.01e-11   2.05e-11   2.09e-11   2.13e-11    
4   4   3   6    2.98e-13   2.11e-12   3.97e-12   5.35e-12   6.33e-12   7.05e-12   7.59e-12   8.01e-12   8.36e-12   8.65e-12    
4   4   3   7    4.01e-15   1.97e-13   7.09e-13   1.32e-12   1.89e-12   2.38e-12   2.78e-12   3.11e-12   3.38e-12   3.60e-12    
4   4   3   8    3.08e-17   1.44e-14   1.10e-13   2.98e-13   5.34e-13   7.78e-13   1.01e-12   1.22e-12   1.41e-12   1.58e-12    
4   4   4   0    2.44e-12   2.43e-12   2.34e-12   2.24e-12   2.15e-12   2.07e-12   2.00e-12   1.94e-12   1.90e-12   1.86e-12    
4   4   4   1    6.44e-12   6.72e-12   6.72e-12   6.59e-12   6.43e-12   6.26e-12   6.10e-12   5.96e-12   5.83e-12   5.72e-12    
4   4   4   2    1.43e-11   1.45e-11   1.41e-11   1.36e-11   1.31e-11   1.28e-11   1.25e-11   1.23e-11   1.21e-11   1.20e-11    
4   4   4   3    1.64e-11   1.74e-11   1.78e-11   1.81e-11   1.83e-11   1.85e-11   1.88e-11   1.92e-11   1.95e-11   1.99e-11    
4   4   4   5    1.11e-12   4.72e-12   7.67e-12   9.72e-12   1.12e-11   1.23e-11   1.31e-11   1.39e-11   1.45e-11   1.51e-11    
4   4   4   6    3.42e-14   7.78e-13   2.16e-12   3.52e-12   4.65e-12   5.55e-12   6.25e-12   6.81e-12   7.26e-12   7.63e-12    
4   4   4   7    5.07e-16   8.12e-14   4.42e-13   1.02e-12   1.68e-12   2.31e-12   2.89e-12   3.41e-12   3.86e-12   4.25e-12    
4   4   5   0    2.41e-12   2.34e-12   2.23e-12   2.11e-12   2.01e-12   1.92e-12   1.84e-12   1.77e-12   1.71e-12   1.66e-12    
4   4   5   1    8.18e-12   8.29e-12   7.91e-12   7.47e-12   7.06e-12   6.69e-12   6.37e-12   6.10e-12   5.86e-12   5.66e-12    
4   4   5   2    1.52e-11   1.51e-11   1.46e-11   1.41e-11   1.37e-11   1.33e-11   1.31e-11   1.28e-11   1.26e-11   1.24e-11    
4   4   5   3    1.06e-11   1.49e-11   1.68e-11   1.80e-11   1.88e-11   1.95e-11   2.01e-11   2.05e-11   2.09e-11   2.13e-11    
4   4   5   4    1.11e-12   4.72e-12   7.67e-12   9.72e-12   1.12e-11   1.23e-11   1.31e-11   1.39e-11   1.45e-11   1.51e-11    
4   4   5   5    6.53e-14   1.20e-12   3.19e-12   5.12e-12   6.69e-12   7.91e-12   8.85e-12   9.56e-12   1.01e-11   1.06e-11    
4   4   5   6    1.94e-15   1.74e-13   7.78e-13   1.63e-12   2.51e-12   3.33e-12   4.05e-12   4.67e-12   5.19e-12   5.63e-12    
4   4   6   0    1.52e-12   1.99e-12   2.06e-12   2.03e-12   1.99e-12   1.94e-12   1.90e-12   1.87e-12   1.85e-12   1.83e-12    
4   4   6   1    2.60e-12   4.41e-12   5.05e-12   5.30e-12   5.40e-12   5.45e-12   5.47e-12   5.48e-12   5.49e-12   5.50e-12    
4   4   6   2    1.38e-12   4.18e-12   5.92e-12   6.94e-12   7.58e-12   8.02e-12   8.36e-12   8.65e-12   8.91e-12   9.16e-12    
4   4   6   3    2.96e-13   2.11e-12   3.96e-12   5.34e-12   6.33e-12   7.05e-12   7.59e-12   8.01e-12   8.35e-12   8.65e-12    
4   4   6   4    3.42e-14   7.78e-13   2.16e-12   3.52e-12   4.65e-12   5.55e-12   6.25e-12   6.81e-12   7.26e-12   7.63e-12    
4   4   6   5    1.94e-15   1.74e-13   7.78e-13   1.63e-12   2.51e-12   3.33e-12   4.05e-12   4.67e-12   5.19e-12   5.63e-12    
4   4   6   6    5.61e-17   2.82e-14   2.26e-13   6.36e-13   1.17e-12   1.76e-12   2.33e-12   2.87e-12   3.37e-12   3.82e-12    
4   4   7   0    2.18e-14   1.97e-13   3.97e-13   5.53e-13   6.67e-13   7.50e-13   8.12e-13   8.59e-13   8.95e-13   9.22e-13    
4   4   7   1    3.81e-14   4.55e-13   1.02e-12   1.50e-12   1.87e-12   2.15e-12   2.35e-12   2.50e-12   2.62e-12   2.71e-12    
4   4   7   2    1.88e-14   4.18e-13   1.15e-12   1.88e-12   2.49e-12   2.99e-12   3.38e-12   3.70e-12   3.96e-12   4.17e-12    
4   4   7   3    3.99e-15   1.97e-13   7.08e-13   1.32e-12   1.89e-12   2.38e-12   2.78e-12   3.11e-12   3.38e-12   3.60e-12    
4   4   7   4    5.07e-16   8.12e-14   4.42e-13   1.02e-12   1.68e-12   2.31e-12   2.89e-12   3.41e-12   3.86e-12   4.25e-12    
4   4   8   0    1.59e-16   1.33e-14   5.63e-14   1.13e-13   1.70e-13   2.20e-13   2.63e-13   2.99e-13   3.29e-13   3.54e-13    
4   4   8   1    2.63e-16   2.95e-14   1.39e-13   2.93e-13   4.51e-13   5.93e-13   7.14e-13   8.15e-13   8.99e-13   9.68e-13    
4   4   8   2    1.50e-16   3.08e-14   1.78e-13   4.19e-13   6.90e-13   9.53e-13   1.19e-12   1.40e-12   1.58e-12   1.73e-12    
4   4   8   3    3.05e-17   1.44e-14   1.10e-13   2.98e-13   5.33e-13   7.77e-13   1.01e-12   1.22e-12   1.41e-12   1.57e-12    
4   5   0   0    9.73e-14   1.10e-13   1.14e-13   1.14e-13   1.12e-13   1.09e-13   1.06e-13   1.03e-13   9.94e-14   9.62e-14    
4   5   0   1    5.48e-13   6.04e-13   5.97e-13   5.73e-13   5.47e-13   5.23e-13   5.02e-13   4.84e-13   4.68e-13   4.54e-13    
4   5   0   2    6.87e-13   7.09e-13   6.91e-13   6.62e-13   6.32e-13   6.03e-13   5.76e-13   5.52e-13   5.31e-13   5.11e-13    
4   5   0   3    1.07e-12   1.22e-12   1.23e-12   1.21e-12   1.17e-12   1.13e-12   1.08e-12   1.05e-12   1.01e-12   9.81e-13    
4   5   0   4    1.37e-12   1.40e-12   1.37e-12   1.31e-12   1.26e-12   1.20e-12   1.16e-12   1.12e-12   1.09e-12   1.06e-12    
4   5   0   5    1.89e-12   1.97e-12   1.94e-12   1.89e-12   1.84e-12   1.79e-12   1.74e-12   1.70e-12   1.67e-12   1.64e-12    
4   5   0   6    2.26e-12   2.29e-12   2.22e-12   2.12e-12   2.02e-12   1.92e-12   1.84e-12   1.76e-12   1.69e-12   1.63e-12    
4   5   0   7    3.43e-13   8.04e-13   1.03e-12   1.14e-12   1.19e-12   1.21e-12   1.22e-12   1.22e-12   1.22e-12   1.22e-12    
4   5   0   8    2.55e-15   5.65e-14   1.57e-13   2.59e-13   3.47e-13   4.20e-13   4.79e-13   5.27e-13   5.67e-13   6.00e-13    
4   5   1   0    4.29e-13   3.89e-13   3.62e-13   3.42e-13   3.27e-13   3.14e-13   3.03e-13   2.94e-13   2.86e-13   2.78e-13    
4   5   1   1    1.08e-12   1.19e-12   1.21e-12   1.19e-12   1.15e-12   1.11e-12   1.07e-12   1.04e-12   1.00e-12   9.69e-13    
4   5   1   2    1.97e-12   2.07e-12   2.08e-12   2.05e-12   2.00e-12   1.95e-12   1.89e-12   1.83e-12   1.78e-12   1.73e-12    
4   5   1   3    2.77e-12   2.83e-12   2.79e-12   2.71e-12   2.62e-12   2.53e-12   2.45e-12   2.37e-12   2.30e-12   2.23e-12    
4   5   1   4    3.65e-12   3.74e-12   3.71e-12   3.63e-12   3.54e-12   3.45e-12   3.36e-12   3.28e-12   3.20e-12   3.12e-12    
4   5   1   5    5.39e-12   5.89e-12   6.02e-12   5.99e-12   5.90e-12   5.80e-12   5.70e-12   5.61e-12   5.53e-12   5.46e-12    
4   5   1   6    7.14e-12   7.41e-12   7.25e-12   6.97e-12   6.68e-12   6.39e-12   6.13e-12   5.90e-12   5.69e-12   5.50e-12    
4   5   1   7    5.84e-13   1.75e-12   2.45e-12   2.82e-12   3.03e-12   3.14e-12   3.21e-12   3.26e-12   3.29e-12   3.31e-12    
4   5   1   8    4.63e-15   1.37e-13   4.20e-13   7.27e-13   1.00e-12   1.23e-12   1.42e-12   1.57e-12   1.70e-12   1.80e-12    
4   5   2   0    5.95e-13   6.36e-13   6.50e-13   6.50e-13   6.42e-13   6.31e-13   6.17e-13   6.03e-13   5.89e-13   5.75e-13    
4   5   2   1    2.29e-12   2.41e-12   2.34e-12   2.22e-12   2.10e-12   2.00e-12   1.91e-12   1.84e-12   1.77e-12   1.72e-12    
4   5   2   2    3.56e-12   3.77e-12   3.77e-12   3.69e-12   3.58e-12   3.47e-12   3.35e-12   3.24e-12   3.14e-12   3.04e-12    
4   5   2   3    6.39e-12   7.35e-12   7.57e-12   7.50e-12   7.32e-12   7.10e-12   6.88e-12   6.67e-12   6.48e-12   6.30e-12    
4   5   2   4    7.04e-12   7.22e-12   7.11e-12   6.93e-12   6.73e-12   6.54e-12   6.36e-12   6.19e-12   6.04e-12   5.91e-12    
4   5   2   5    1.05e-11   1.15e-11   1.17e-11   1.16e-11   1.15e-11   1.14e-11   1.13e-11   1.12e-11   1.12e-11   1.12e-11    
4   5   2   6    1.28e-11   1.34e-11   1.36e-11   1.36e-11   1.35e-11   1.34e-11   1.33e-11   1.32e-11   1.31e-11   1.29e-11    
4   5   2   7    3.02e-13   1.64e-12   2.80e-12   3.59e-12   4.11e-12   4.48e-12   4.74e-12   4.95e-12   5.12e-12   5.26e-12    
4   5   2   8    2.63e-15   1.33e-13   4.83e-13   9.08e-13   1.31e-12   1.67e-12   1.98e-12   2.25e-12   2.47e-12   2.67e-12    
4   5   3   0    8.10e-13   7.83e-13   7.49e-13   7.21e-13   6.97e-13   6.76e-13   6.57e-13   6.40e-13   6.24e-13   6.09e-13    
4   5   3   1    3.41e-12   3.64e-12   3.64e-12   3.57e-12   3.47e-12   3.38e-12   3.28e-12   3.19e-12   3.11e-12   3.04e-12    
4   5   3   2    5.38e-12   5.40e-12   5.19e-12   4.94e-12   4.70e-12   4.48e-12   4.29e-12   4.11e-12   3.96e-12   3.82e-12    
4   5   3   3    8.36e-12   9.05e-12   9.23e-12   9.17e-12   9.01e-12   8.81e-12   8.59e-12   8.38e-12   8.18e-12   7.99e-12    
4   5   3   4    1.15e-11   1.24e-11   1.25e-11   1.23e-11   1.20e-11   1.16e-11   1.13e-11   1.11e-11   1.08e-11   1.06e-11    
4   5   3   5    1.39e-11   1.49e-11   1.54e-11   1.58e-11   1.62e-11   1.67e-11   1.72e-11   1.77e-11   1.82e-11   1.88e-11    
4   5   3   6    4.96e-12   9.00e-12   1.09e-11   1.20e-11   1.27e-11   1.31e-11   1.35e-11   1.38e-11   1.40e-11   1.42e-11    
4   5   3   7    7.44e-14   9.40e-13   2.14e-12   3.16e-12   3.94e-12   4.51e-12   4.94e-12   5.26e-12   5.52e-12   5.73e-12    
4   5   3   8    6.19e-16   7.19e-14   3.50e-13   7.62e-13   1.20e-12   1.61e-12   1.98e-12   2.29e-12   2.56e-12   2.79e-12    
4   5   4   0    1.40e-12   1.45e-12   1.46e-12   1.45e-12   1.43e-12   1.40e-12   1.37e-12   1.34e-12   1.31e-12   1.28e-12    
4   5   4   1    4.87e-12   5.12e-12   5.04e-12   4.86e-12   4.66e-12   4.48e-12   4.32e-12   4.18e-12   4.05e-12   3.95e-12    
4   5   4   2    8.38e-12   8.80e-12   8.86e-12   8.75e-12   8.56e-12   8.35e-12   8.13e-12   7.92e-12   7.72e-12   7.54e-12    
4   5   4   3    1.35e-11   1.43e-11   1.40e-11   1.36e-11   1.31e-11   1.26e-11   1.22e-11   1.18e-11   1.15e-11   1.13e-11    
4   5   4   4    1.43e-11   1.54e-11   1.57e-11   1.59e-11   1.59e-11   1.59e-11   1.60e-11   1.60e-11   1.61e-11   1.63e-11    
4   5   4   6    5.59e-13   3.14e-12   5.52e-12   7.23e-12   8.43e-12   9.28e-12   9.92e-12   1.04e-11   1.08e-11   1.12e-11    
4   5   4   7    7.59e-15   3.02e-13   1.03e-12   1.87e-12   2.66e-12   3.33e-12   3.91e-12   4.39e-12   4.81e-12   5.16e-12    
4   5   5   0    1.55e-12   1.56e-12   1.50e-12   1.42e-12   1.35e-12   1.28e-12   1.22e-12   1.17e-12   1.12e-12   1.08e-12    
4   5   5   1    5.19e-12   5.10e-12   4.90e-12   4.71e-12   4.54e-12   4.40e-12   4.27e-12   4.16e-12   4.06e-12   3.98e-12    
4   5   5   2    8.93e-12   9.01e-12   8.72e-12   8.36e-12   7.99e-12   7.66e-12   7.36e-12   7.10e-12   6.87e-12   6.67e-12    
4   5   5   3    1.43e-11   1.56e-11   1.61e-11   1.63e-11   1.64e-11   1.64e-11   1.64e-11   1.64e-11   1.63e-11   1.63e-11    
4   5   5   5    1.03e-12   4.42e-12   7.31e-12   9.46e-12   1.11e-11   1.23e-11   1.34e-11   1.43e-11   1.51e-11   1.58e-11    
4   5   5   6    3.17e-14   7.29e-13   2.08e-12   3.48e-12   4.69e-12   5.67e-12   6.45e-12   7.07e-12   7.56e-12   7.96e-12    
4   5   6   0    1.73e-12   1.72e-12   1.66e-12   1.60e-12   1.56e-12   1.52e-12   1.48e-12   1.46e-12   1.43e-12   1.41e-12    
4   5   6   1    6.42e-12   6.35e-12   6.08e-12   5.85e-12   5.66e-12   5.52e-12   5.41e-12   5.33e-12   5.27e-12   5.22e-12    
4   5   6   2    1.06e-11   1.12e-11   1.15e-11   1.17e-11   1.19e-11   1.21e-11   1.22e-11   1.23e-11   1.24e-11   1.24e-11    
4   5   6   3    5.41e-12   9.62e-12   1.17e-11   1.32e-11   1.45e-11   1.58e-11   1.72e-11   1.85e-11   1.98e-11   2.10e-11    
4   5   6   4    5.24e-13   3.00e-12   5.44e-12   7.35e-12   8.79e-12   9.88e-12   1.07e-11   1.14e-11   1.20e-11   1.25e-11    
4   5   6   5    3.62e-14   8.44e-13   2.37e-12   3.89e-12   5.16e-12   6.17e-12   6.96e-12   7.57e-12   8.07e-12   8.47e-12    
4   5   6   6    9.61e-16   1.12e-13   5.39e-13   1.17e-12   1.84e-12   2.48e-12   3.04e-12   3.54e-12   3.97e-12   4.34e-12    
4   5   7   0    3.52e-13   8.05e-13   1.03e-12   1.15e-12   1.20e-12   1.23e-12   1.24e-12   1.25e-12   1.24e-12   1.23e-12    
4   5   7   1    5.75e-13   1.67e-12   2.31e-12   2.69e-12   2.92e-12   3.07e-12   3.17e-12   3.24e-12   3.29e-12   3.32e-12    
4   5   7   2    2.92e-13   1.62e-12   2.80e-12   3.63e-12   4.19e-12   4.57e-12   4.83e-12   5.00e-12   5.13e-12   5.21e-12    
4   5   7   3    6.75e-14   8.52e-13   1.96e-12   2.94e-12   3.71e-12   4.31e-12   4.77e-12   5.13e-12   5.42e-12   5.66e-12    
4   5   7   4    7.16e-15   2.71e-13   8.99e-13   1.62e-12   2.28e-12   2.83e-12   3.29e-12   3.66e-12   3.96e-12   4.21e-12    
4   5   8   0    2.76e-15   5.64e-14   1.48e-13   2.33e-13   3.00e-13   3.49e-13   3.85e-13   4.12e-13   4.31e-13   4.45e-13    
4   5   8   1    4.49e-15   1.23e-13   3.58e-13   5.95e-13   7.95e-13   9.53e-13   1.08e-12   1.17e-12   1.25e-12   1.32e-12    
4   5   8   2    2.55e-15   1.26e-13   4.46e-13   8.18e-13   1.16e-12   1.43e-12   1.66e-12   1.83e-12   1.97e-12   2.08e-12    
4   5   8   3    5.91e-16   6.86e-14   3.30e-13   7.13e-13   1.12e-12   1.49e-12   1.83e-12   2.11e-12   2.35e-12   2.56e-12    
4   6   0   0    4.00e-14   5.04e-14   5.55e-14   5.78e-14   5.87e-14   5.88e-14   5.86e-14   5.81e-14   5.77e-14   5.71e-14    
4   6   0   1    2.41e-13   2.44e-13   2.36e-13   2.26e-13   2.16e-13   2.08e-13   2.01e-13   1.94e-13   1.88e-13   1.83e-13    
4   6   0   2    4.20e-13   4.64e-13   4.70e-13   4.63e-13   4.51e-13   4.39e-13   4.28e-13   4.18e-13   4.09e-13   4.01e-13    
4   6   0   3    7.78e-13   7.92e-13   7.61e-13   7.24e-13   6.88e-13   6.55e-13   6.27e-13   6.02e-13   5.80e-13   5.61e-13    
4   6   0   4    1.17e-12   1.23e-12   1.20e-12   1.15e-12   1.09e-12   1.04e-12   9.95e-13   9.53e-13   9.17e-13   8.85e-13    
4   6   0   5    1.35e-12   1.38e-12   1.33e-12   1.26e-12   1.20e-12   1.15e-12   1.10e-12   1.06e-12   1.02e-12   9.92e-13    
4   6   0   6    1.78e-12   1.88e-12   1.86e-12   1.81e-12   1.75e-12   1.70e-12   1.65e-12   1.61e-12   1.58e-12   1.55e-12    
4   6   0   7    1.99e-12   2.07e-12   2.03e-12   1.97e-12   1.89e-12   1.82e-12   1.76e-12   1.70e-12   1.64e-12   1.60e-12    
4   6   0   8    9.76e-14   3.90e-13   6.01e-13   7.30e-13   8.09e-13   8.59e-13   8.92e-13   9.14e-13   9.30e-13   9.42e-13    
4   6   1   0    2.47e-13   3.03e-13   3.20e-13   3.22e-13   3.17e-13   3.10e-13   3.01e-13   2.92e-13   2.83e-13   2.75e-13    
4   6   1   1    6.74e-13   7.34e-13   7.51e-13   7.50e-13   7.42e-13   7.30e-13   7.16e-13   7.02e-13   6.87e-13   6.73e-13    
4   6   1   2    1.42e-12   1.58e-12   1.61e-12   1.58e-12   1.54e-12   1.48e-12   1.43e-12   1.38e-12   1.34e-12   1.29e-12    
4   6   1   3    1.68e-12   1.83e-12   1.87e-12   1.87e-12   1.84e-12   1.81e-12   1.78e-12   1.74e-12   1.70e-12   1.67e-12    
4   6   1   4    2.78e-12   3.06e-12   3.15e-12   3.14e-12   3.09e-12   3.02e-12   2.94e-12   2.86e-12   2.78e-12   2.71e-12    
4   6   1   5    3.02e-12   3.23e-12   3.27e-12   3.25e-12   3.21e-12   3.15e-12   3.08e-12   3.02e-12   2.95e-12   2.89e-12    
4   6   1   6    4.79e-12   5.25e-12   5.36e-12   5.35e-12   5.31e-12   5.25e-12   5.19e-12   5.15e-12   5.11e-12   5.08e-12    
4   6   1   7    6.06e-12   6.28e-12   6.16e-12   5.97e-12   5.78e-12   5.60e-12   5.43e-12   5.27e-12   5.13e-12   5.00e-12    
4   6   1   8    1.45e-13   7.53e-13   1.26e-12   1.60e-12   1.82e-12   1.97e-12   2.07e-12   2.15e-12   2.20e-12   2.25e-12    
4   6   2   0    4.23e-13   5.01e-13   5.23e-13   5.22e-13   5.11e-13   4.97e-13   4.82e-13   4.68e-13   4.54e-13   4.42e-13    
4   6   2   1    1.24e-12   1.29e-12   1.28e-12   1.26e-12   1.24e-12   1.21e-12   1.18e-12   1.16e-12   1.13e-12   1.11e-12    
4   6   2   2    2.62e-12   2.89e-12   2.90e-12   2.83e-12   2.74e-12   2.64e-12   2.54e-12   2.46e-12   2.38e-12   2.31e-12    
4   6   2   3    3.68e-12   3.94e-12   3.95e-12   3.87e-12   3.76e-12   3.64e-12   3.53e-12   3.42e-12   3.32e-12   3.22e-12    
4   6   2   4    5.42e-12   6.01e-12   6.05e-12   5.90e-12   5.70e-12   5.48e-12   5.28e-12   5.10e-12   4.93e-12   4.79e-12    
4   6   2   5    6.58e-12   6.84e-12   6.75e-12   6.56e-12   6.36e-12   6.16e-12   5.97e-12   5.80e-12   5.64e-12   5.50e-12    
4   6   2   6    9.52e-12   1.02e-11   1.02e-11   1.01e-11   9.87e-12   9.72e-12   9.60e-12   9.53e-12   9.50e-12   9.51e-12    
4   6   2   7    1.56e-11   1.66e-11   1.68e-11   1.68e-11   1.68e-11   1.67e-11   1.65e-11   1.63e-11   1.61e-11   1.59e-11    
4   6   2   8    8.19e-14   7.66e-13   1.56e-12   2.18e-12   2.63e-12   2.96e-12   3.20e-12   3.38e-12   3.53e-12   3.66e-12    
4   6   3   0    6.23e-13   6.96e-13   7.23e-13   7.29e-13   7.26e-13   7.19e-13   7.10e-13   7.00e-13   6.90e-13   6.80e-13    
4   6   3   1    1.91e-12   2.03e-12   2.04e-12   2.01e-12   1.98e-12   1.94e-12   1.90e-12   1.86e-12   1.83e-12   1.79e-12    
4   6   3   2    3.40e-12   3.67e-12   3.71e-12   3.68e-12   3.63e-12   3.56e-12   3.50e-12   3.44e-12   3.38e-12   3.33e-12    
4   6   3   3    5.31e-12   5.65e-12   5.67e-12   5.58e-12   5.44e-12   5.29e-12   5.13e-12   4.99e-12   4.85e-12   4.72e-12    
4   6   3   4    7.60e-12   8.16e-12   8.29e-12   8.25e-12   8.14e-12   7.99e-12   7.84e-12   7.68e-12   7.52e-12   7.38e-12    
4   6   3   5    8.86e-12   9.45e-12   9.51e-12   9.39e-12   9.18e-12   8.96e-12   8.73e-12   8.52e-12   8.33e-12   8.16e-12    
4   6   3   6    1.14e-11   1.26e-11   1.31e-11   1.36e-11   1.41e-11   1.47e-11   1.53e-11   1.59e-11   1.66e-11   1.73e-11    
4   6   3   7    2.21e-12   5.24e-12   6.91e-12   7.85e-12   8.41e-12   8.77e-12   9.02e-12   9.20e-12   9.36e-12   9.49e-12    
4   6   3   8    1.81e-14   3.91e-13   1.07e-12   1.72e-12   2.27e-12   2.69e-12   3.02e-12   3.28e-12   3.49e-12   3.66e-12    
4   6   4   0    7.59e-13   9.15e-13   9.93e-13   1.03e-12   1.04e-12   1.04e-12   1.03e-12   1.02e-12   1.01e-12   9.94e-13    
4   6   4   1    2.56e-12   2.80e-12   2.87e-12   2.88e-12   2.87e-12   2.84e-12   2.80e-12   2.76e-12   2.72e-12   2.68e-12    
4   6   4   2    4.73e-12   5.41e-12   5.61e-12   5.62e-12   5.54e-12   5.43e-12   5.31e-12   5.19e-12   5.08e-12   4.97e-12    
4   6   4   3    7.02e-12   7.72e-12   8.00e-12   8.06e-12   8.00e-12   7.89e-12   7.75e-12   7.61e-12   7.46e-12   7.32e-12    
4   6   4   4    1.03e-11   1.13e-11   1.13e-11   1.11e-11   1.09e-11   1.06e-11   1.03e-11   1.01e-11   9.88e-12   9.70e-12    
4   6   4   5    1.30e-11   1.39e-11   1.41e-11   1.40e-11   1.38e-11   1.36e-11   1.35e-11   1.33e-11   1.32e-11   1.32e-11    
4   6   4   7    2.55e-13   1.95e-12   3.85e-12   5.36e-12   6.48e-12   7.31e-12   7.93e-12   8.41e-12   8.79e-12   9.09e-12    
4   6   5   0    9.46e-13   1.01e-12   1.00e-12   9.76e-13   9.49e-13   9.24e-13   9.02e-13   8.83e-13   8.66e-13   8.50e-13    
4   6   5   1    2.44e-12   2.67e-12   2.69e-12   2.66e-12   2.62e-12   2.57e-12   2.52e-12   2.47e-12   2.42e-12   2.37e-12    
4   6   5   2    5.56e-12   5.96e-12   5.98e-12   5.91e-12   5.81e-12   5.71e-12   5.62e-12   5.53e-12   5.45e-12   5.37e-12    
4   6   5   3    7.25e-12   8.01e-12   8.17e-12   8.12e-12   7.98e-12   7.81e-12   7.63e-12   7.45e-12   7.28e-12   7.13e-12    
4   6   5   4    1.18e-11   1.32e-11   1.38e-11   1.42e-11   1.44e-11   1.45e-11   1.46e-11   1.46e-11   1.46e-11   1.47e-11    
4   6   5   5    1.43e-11   1.57e-11   1.68e-11   1.77e-11   1.85e-11   1.92e-11   1.98e-11   2.04e-11   2.09e-11   2.13e-11    
4   6   5   6    9.46e-13   4.00e-12   6.53e-12   8.39e-12   9.82e-12   1.10e-11   1.20e-11   1.29e-11   1.37e-11   1.44e-11    
4   6   6   0    9.88e-13   1.04e-12   1.03e-12   1.01e-12   9.88e-13   9.67e-13   9.47e-13   9.31e-13   9.16e-13   9.03e-13    
4   6   6   1    3.71e-12   4.11e-12   4.16e-12   4.11e-12   4.03e-12   3.94e-12   3.86e-12   3.77e-12   3.70e-12   3.63e-12    
4   6   6   2    6.84e-12   7.51e-12   7.60e-12   7.53e-12   7.42e-12   7.32e-12   7.23e-12   7.15e-12   7.09e-12   7.05e-12    
4   6   6   3    9.41e-12   1.07e-11   1.11e-11   1.13e-11   1.14e-11   1.14e-11   1.15e-11   1.15e-11   1.16e-11   1.17e-11    
4   6   6   5    9.77e-13   4.22e-12   6.94e-12   8.89e-12   1.03e-11   1.13e-11   1.21e-11   1.28e-11   1.33e-11   1.37e-11    
4   6   6   6    3.21e-14   7.59e-13   2.16e-12   3.61e-12   4.85e-12   5.88e-12   6.71e-12   7.39e-12   7.95e-12   8.42e-12    
4   6   7   0    1.24e-12   1.31e-12   1.29e-12   1.26e-12   1.22e-12   1.18e-12   1.14e-12   1.11e-12   1.08e-12   1.04e-12    
4   6   7   1    3.60e-12   4.39e-12   4.43e-12   4.35e-12   4.24e-12   4.13e-12   4.03e-12   3.93e-12   3.84e-12   3.76e-12    
4   6   7   2    8.69e-12   8.95e-12   8.99e-12   9.01e-12   9.00e-12   8.95e-12   8.86e-12   8.76e-12   8.63e-12   8.50e-12    
4   6   7   3    2.02e-12   4.81e-12   6.39e-12   7.36e-12   7.99e-12   8.44e-12   8.75e-12   8.98e-12   9.14e-12   9.26e-12    
4   6   7   4    2.11e-13   1.58e-12   3.09e-12   4.30e-12   5.22e-12   5.91e-12   6.45e-12   6.88e-12   7.23e-12   7.52e-12    
4   6   8   0    6.08e-14   2.47e-13   3.86e-13   4.75e-13   5.31e-13   5.68e-13   5.92e-13   6.09e-13   6.20e-13   6.28e-13    
4   6   8   1    1.17e-13   6.00e-13   1.00e-12   1.27e-12   1.45e-12   1.56e-12   1.64e-12   1.69e-12   1.73e-12   1.76e-12    
4   6   8   2    6.71e-14   6.33e-13   1.30e-12   1.83e-12   2.22e-12   2.51e-12   2.73e-12   2.89e-12   3.02e-12   3.12e-12    
4   6   8   3    1.61e-14   3.46e-13   9.32e-13   1.50e-12   1.96e-12   2.32e-12   2.60e-12   2.83e-12   3.00e-12   3.14e-12    
4   7   0   0    3.78e-14   3.55e-14   3.42e-14   3.36e-14   3.32e-14   3.30e-14   3.29e-14   3.28e-14   3.27e-14   3.25e-14    
4   7   0   1    2.43e-13   2.55e-13   2.50e-13   2.40e-13   2.31e-13   2.22e-13   2.14e-13   2.06e-13   2.00e-13   1.94e-13    
4   7   0   2    2.40e-13   2.51e-13   2.48e-13   2.41e-13   2.33e-13   2.26e-13   2.19e-13   2.14e-13   2.09e-13   2.05e-13    
4   7   0   3    4.68e-13   5.13e-13   5.22e-13   5.16e-13   5.06e-13   4.94e-13   4.83e-13   4.72e-13   4.62e-13   4.53e-13    
4   7   0   4    6.82e-13   7.14e-13   7.05e-13   6.85e-13   6.63e-13   6.41e-13   6.21e-13   6.04e-13   5.88e-13   5.73e-13    
4   7   0   5    9.55e-13   1.00e-12   9.85e-13   9.49e-13   9.08e-13   8.70e-13   8.35e-13   8.04e-13   7.77e-13   7.53e-13    
4   7   0   6    1.49e-12   1.49e-12   1.41e-12   1.33e-12   1.25e-12   1.18e-12   1.13e-12   1.08e-12   1.04e-12   1.01e-12    
4   7   0   7    1.95e-12   2.03e-12   2.00e-12   1.94e-12   1.88e-12   1.82e-12   1.76e-12   1.71e-12   1.67e-12   1.64e-12    
4   7   0   8    2.01e-12   2.11e-12   2.11e-12   2.07e-12   2.02e-12   1.96e-12   1.91e-12   1.86e-12   1.81e-12   1.76e-12    
4   7   1   0    1.35e-13   1.53e-13   1.62e-13   1.67e-13   1.68e-13   1.69e-13   1.68e-13   1.67e-13   1.66e-13   1.64e-13    
4   7   1   1    4.67e-13   5.34e-13   5.55e-13   5.57e-13   5.52e-13   5.42e-13   5.30e-13   5.18e-13   5.07e-13   4.95e-13    
4   7   1   2    1.03e-12   1.10e-12   1.12e-12   1.12e-12   1.11e-12   1.10e-12   1.08e-12   1.07e-12   1.05e-12   1.03e-12    
4   7   1   3    1.31e-12   1.39e-12   1.38e-12   1.35e-12   1.31e-12   1.26e-12   1.22e-12   1.19e-12   1.15e-12   1.12e-12    
4   7   1   4    2.00e-12   2.12e-12   2.15e-12   2.14e-12   2.13e-12   2.10e-12   2.08e-12   2.05e-12   2.02e-12   1.99e-12    
4   7   1   5    2.44e-12   2.58e-12   2.59e-12   2.56e-12   2.51e-12   2.46e-12   2.40e-12   2.35e-12   2.31e-12   2.26e-12    
4   7   1   6    2.70e-12   2.88e-12   2.92e-12   2.92e-12   2.90e-12   2.87e-12   2.83e-12   2.79e-12   2.75e-12   2.71e-12    
4   7   1   7    4.42e-12   4.86e-12   4.99e-12   5.01e-12   4.98e-12   4.93e-12   4.89e-12   4.85e-12   4.82e-12   4.80e-12    
4   7   1   8    5.24e-12   5.74e-12   5.88e-12   5.87e-12   5.78e-12   5.67e-12   5.54e-12   5.41e-12   5.28e-12   5.16e-12    
4   7   2   0    2.23e-13   2.57e-13   2.68e-13   2.70e-13   2.68e-13   2.65e-13   2.61e-13   2.58e-13   2.55e-13   2.52e-13    
4   7   2   1    1.11e-12   1.23e-12   1.25e-12   1.23e-12   1.19e-12   1.15e-12   1.12e-12   1.08e-12   1.05e-12   1.02e-12    
4   7   2   2    1.48e-12   1.57e-12   1.57e-12   1.54e-12   1.51e-12   1.47e-12   1.44e-12   1.41e-12   1.38e-12   1.36e-12    
4   7   2   3    2.71e-12   3.13e-12   3.23e-12   3.20e-12   3.13e-12   3.03e-12   2.94e-12   2.85e-12   2.76e-12   2.68e-12    
4   7   2   4    3.38e-12   3.64e-12   3.68e-12   3.63e-12   3.56e-12   3.48e-12   3.40e-12   3.32e-12   3.25e-12   3.18e-12    
4   7   2   5    4.61e-12   4.90e-12   4.85e-12   4.70e-12   4.53e-12   4.36e-12   4.20e-12   4.06e-12   3.94e-12   3.83e-12    
4   7   2   6    6.55e-12   6.77e-12   6.65e-12   6.45e-12   6.23e-12   6.03e-12   5.85e-12   5.69e-12   5.55e-12   5.42e-12    
4   7   2   7    9.79e-12   1.04e-11   1.04e-11   1.02e-11   1.00e-11   9.87e-12   9.75e-12   9.67e-12   9.63e-12   9.64e-12    
4   7   2   8    5.55e-12   7.95e-12   9.23e-12   1.01e-11   1.08e-11   1.14e-11   1.18e-11   1.21e-11   1.23e-11   1.25e-11    
4   7   3   0    3.21e-13   3.58e-13   3.80e-13   3.93e-13   4.00e-13   4.04e-13   4.05e-13   4.05e-13   4.04e-13   4.01e-13    
4   7   3   1    1.69e-12   1.84e-12   1.86e-12   1.83e-12   1.78e-12   1.74e-12   1.69e-12   1.64e-12   1.60e-12   1.57e-12    
4   7   3   2    2.52e-12   2.60e-12   2.58e-12   2.54e-12   2.50e-12   2.45e-12   2.41e-12   2.37e-12   2.34e-12   2.30e-12    
4   7   3   3    3.29e-12   3.51e-12   3.56e-12   3.53e-12   3.47e-12   3.41e-12   3.34e-12   3.28e-12   3.22e-12   3.16e-12    
4   7   3   4    4.99e-12   5.28e-12   5.30e-12   5.23e-12   5.14e-12   5.04e-12   4.94e-12   4.84e-12   4.75e-12   4.66e-12    
4   7   3   5    6.22e-12   6.51e-12   6.51e-12   6.41e-12   6.28e-12   6.15e-12   6.02e-12   5.90e-12   5.79e-12   5.68e-12    
4   7   3   6    7.52e-12   8.11e-12   8.30e-12   8.32e-12   8.23e-12   8.10e-12   7.95e-12   7.80e-12   7.65e-12   7.51e-12    
4   7   3   7    1.09e-11   1.21e-11   1.29e-11   1.34e-11   1.39e-11   1.45e-11   1.51e-11   1.57e-11   1.63e-11   1.70e-11    
4   7   3   8    1.03e-12   3.46e-12   5.26e-12   6.44e-12   7.18e-12   7.65e-12   7.95e-12   8.14e-12   8.27e-12   8.36e-12    
4   7   4   0    4.92e-13   6.00e-13   6.57e-13   6.86e-13   7.00e-13   7.04e-13   7.04e-13   7.01e-13   6.97e-13   6.91e-13    
4   7   4   1    2.12e-12   2.45e-12   2.56e-12   2.58e-12   2.57e-12   2.55e-12   2.51e-12   2.48e-12   2.44e-12   2.40e-12    
4   7   4   2    3.28e-12   3.73e-12   3.91e-12   3.97e-12   3.96e-12   3.94e-12   3.89e-12   3.85e-12   3.80e-12   3.75e-12    
4   7   4   3    4.55e-12   5.15e-12   5.35e-12   5.37e-12   5.31e-12   5.22e-12   5.11e-12   5.00e-12   4.90e-12   4.80e-12    
4   7   4   4    6.35e-12   7.06e-12   7.32e-12   7.39e-12   7.36e-12   7.28e-12   7.19e-12   7.10e-12   7.00e-12   6.90e-12    
4   7   4   5    7.35e-12   8.07e-12   8.27e-12   8.27e-12   8.20e-12   8.10e-12   8.00e-12   7.91e-12   7.83e-12   7.76e-12    
4   7   4   6    1.05e-11   1.17e-11   1.21e-11   1.22e-11   1.22e-11   1.21e-11   1.19e-11   1.18e-11   1.17e-11   1.16e-11    
4   7   5   0    4.87e-13   5.09e-13   5.09e-13   5.03e-13   4.95e-13   4.87e-13   4.80e-13   4.74e-13   4.68e-13   4.62e-13    
4   7   5   1    1.83e-12   1.96e-12   1.97e-12   1.94e-12   1.90e-12   1.87e-12   1.84e-12   1.81e-12   1.78e-12   1.76e-12    
4   7   5   2    3.37e-12   3.49e-12   3.47e-12   3.41e-12   3.35e-12   3.29e-12   3.23e-12   3.17e-12   3.12e-12   3.07e-12    
4   7   5   3    5.24e-12   5.59e-12   5.65e-12   5.61e-12   5.53e-12   5.44e-12   5.36e-12   5.28e-12   5.20e-12   5.13e-12    
4   7   5   4    6.92e-12   7.22e-12   7.24e-12   7.15e-12   7.03e-12   6.88e-12   6.74e-12   6.60e-12   6.46e-12   6.34e-12    
4   7   5   5    9.51e-12   1.01e-11   1.02e-11   1.02e-11   1.01e-11   1.01e-11   9.97e-12   9.90e-12   9.85e-12   9.81e-12    
4   7   5   6    1.26e-11   1.35e-11   1.39e-11   1.42e-11   1.44e-11   1.46e-11   1.48e-11   1.50e-11   1.51e-11   1.53e-11    
4   7   6   0    6.82e-13   7.61e-13   7.90e-13   7.98e-13   7.96e-13   7.90e-13   7.82e-13   7.72e-13   7.63e-13   7.53e-13    
4   7   6   1    2.28e-12   2.37e-12   2.37e-12   2.33e-12   2.28e-12   2.24e-12   2.19e-12   2.15e-12   2.10e-12   2.07e-12    
4   7   6   2    4.96e-12   5.23e-12   5.25e-12   5.20e-12   5.13e-12   5.05e-12   4.96e-12   4.88e-12   4.80e-12   4.73e-12    
4   7   6   3    6.70e-12   7.15e-12   7.18e-12   7.06e-12   6.91e-12   6.75e-12   6.61e-12   6.48e-12   6.38e-12   6.30e-12    
4   7   6   4    8.72e-12   9.44e-12   9.72e-12   9.80e-12   9.80e-12   9.77e-12   9.72e-12   9.67e-12   9.63e-12   9.60e-12    
4   7   6   5    1.34e-11   1.41e-11   1.47e-11   1.55e-11   1.66e-11   1.79e-11   1.93e-11   2.08e-11   2.22e-11   2.37e-11    
4   7   6   6    1.50e-12   4.85e-12   7.16e-12   8.64e-12   9.62e-12   1.03e-11   1.08e-11   1.12e-11   1.15e-11   1.17e-11    
4   7   7   0    6.88e-13   7.26e-13   7.31e-13   7.27e-13   7.21e-13   7.14e-13   7.08e-13   7.01e-13   6.95e-13   6.88e-13    
4   7   7   1    2.64e-12   2.66e-12   2.61e-12   2.54e-12   2.48e-12   2.42e-12   2.36e-12   2.31e-12   2.27e-12   2.23e-12    
4   7   7   2    4.41e-12   4.70e-12   4.77e-12   4.78e-12   4.75e-12   4.71e-12   4.66e-12   4.61e-12   4.57e-12   4.52e-12    
4   7   7   3    7.56e-12   7.84e-12   7.81e-12   7.71e-12   7.60e-12   7.50e-12   7.41e-12   7.33e-12   7.26e-12   7.19e-12    
4   7   8   0    7.16e-13   7.28e-13   7.07e-13   6.84e-13   6.63e-13   6.45e-13   6.30e-13   6.17e-13   6.05e-13   5.95e-13    
4   7   8   1    2.70e-12   2.85e-12   2.87e-12   2.84e-12   2.81e-12   2.76e-12   2.71e-12   2.66e-12   2.62e-12   2.57e-12    
4   7   8   2    2.67e-12   3.68e-12   4.06e-12   4.26e-12   4.39e-12   4.48e-12   4.55e-12   4.61e-12   4.65e-12   4.68e-12    
4   7   8   3    8.01e-13   2.49e-12   3.59e-12   4.27e-12   4.72e-12   5.06e-12   5.33e-12   5.57e-12   5.78e-12   5.97e-12    
5   0   0   0    1.74e-13   1.78e-13   1.85e-13   1.92e-13   1.98e-13   2.03e-13   2.06e-13   2.08e-13   2.10e-13   2.11e-13    
5   0   0   1    9.64e-13   8.96e-13   8.13e-13   7.38e-13   6.75e-13   6.21e-13   5.76e-13   5.38e-13   5.05e-13   4.77e-13    
5   0   0   2    1.95e-12   1.85e-12   1.70e-12   1.55e-12   1.43e-12   1.33e-12   1.24e-12   1.18e-12   1.12e-12   1.08e-12    
5   0   0   3    2.37e-12   2.13e-12   1.90e-12   1.71e-12   1.55e-12   1.43e-12   1.33e-12   1.26e-12   1.19e-12   1.14e-12    
5   0   0   4    4.38e-12   3.91e-12   3.54e-12   3.23e-12   2.98e-12   2.76e-12   2.58e-12   2.42e-12   2.29e-12   2.18e-12    
5   0   0   6    8.15e-14   4.13e-13   6.85e-13   8.68e-13   9.89e-13   1.07e-12   1.12e-12   1.15e-12   1.17e-12   1.17e-12    
5   0   0   7    1.59e-15   5.55e-14   1.76e-13   3.08e-13   4.25e-13   5.23e-13   6.03e-13   6.68e-13   7.20e-13   7.62e-13    
5   0   0   8    1.01e-17   3.36e-15   2.30e-14   5.94e-14   1.04e-13   1.50e-13   1.93e-13   2.31e-13   2.66e-13   2.95e-13    
5   0   1   0    2.37e-12   2.46e-12   2.42e-12   2.33e-12   2.23e-12   2.14e-12   2.06e-12   1.98e-12   1.90e-12   1.84e-12    
5   0   1   1    3.54e-12   3.36e-12   3.19e-12   3.05e-12   2.93e-12   2.84e-12   2.75e-12   2.68e-12   2.62e-12   2.56e-12    
5   0   1   2    5.32e-12   5.28e-12   5.09e-12   4.89e-12   4.70e-12   4.55e-12   4.43e-12   4.33e-12   4.25e-12   4.18e-12    
5   0   1   3    7.15e-12   6.78e-12   6.32e-12   5.92e-12   5.60e-12   5.35e-12   5.14e-12   4.97e-12   4.84e-12   4.72e-12    
5   0   1   4    1.20e-11   1.13e-11   1.05e-11   9.90e-12   9.41e-12   9.04e-12   8.76e-12   8.54e-12   8.38e-12   8.26e-12    
5   0   1   5    5.42e-12   6.92e-12   7.21e-12   7.22e-12   7.14e-12   7.04e-12   6.92e-12   6.81e-12   6.70e-12   6.60e-12    
5   0   1   6    1.04e-13   7.06e-13   1.30e-12   1.74e-12   2.05e-12   2.27e-12   2.44e-12   2.57e-12   2.68e-12   2.78e-12    
5   0   1   7    1.88e-15   8.88e-14   3.11e-13   5.68e-13   8.04e-13   1.00e-12   1.17e-12   1.30e-12   1.41e-12   1.50e-12    
5   0   1   8    1.72e-17   7.53e-15   5.50e-14   1.44e-13   2.53e-13   3.63e-13   4.66e-13   5.58e-13   6.39e-13   7.09e-13    
5   0   2   0    2.04e-12   2.24e-12   2.33e-12   2.36e-12   2.35e-12   2.33e-12   2.29e-12   2.25e-12   2.21e-12   2.17e-12    
5   0   2   1    4.82e-12   4.79e-12   4.62e-12   4.44e-12   4.25e-12   4.08e-12   3.92e-12   3.77e-12   3.64e-12   3.51e-12    
5   0   2   2    8.03e-12   8.07e-12   7.91e-12   7.70e-12   7.49e-12   7.29e-12   7.11e-12   6.95e-12   6.81e-12   6.67e-12    
5   0   2   3    1.47e-11   1.40e-11   1.31e-11   1.22e-11   1.14e-11   1.07e-11   1.01e-11   9.58e-12   9.15e-12   8.78e-12    
5   0   2   4    1.76e-11   1.65e-11   1.57e-11   1.49e-11   1.42e-11   1.36e-11   1.31e-11   1.27e-11   1.22e-11   1.19e-11    
5   0   2   5    2.62e-12   5.70e-12   7.10e-12   7.77e-12   8.09e-12   8.24e-12   8.30e-12   8.30e-12   8.27e-12   8.22e-12    
5   0   2   6    5.06e-14   5.90e-13   1.30e-12   1.90e-12   2.37e-12   2.73e-12   3.01e-12   3.23e-12   3.40e-12   3.54e-12    
5   0   2   7    7.78e-16   6.45e-14   2.74e-13   5.59e-13   8.50e-13   1.12e-12   1.36e-12   1.56e-12   1.74e-12   1.89e-12    
5   0   2   8    6.90e-18   5.54e-15   5.04e-14   1.49e-13   2.84e-13   4.32e-13   5.79e-13   7.18e-13   8.47e-13   9.62e-13    
5   0   3   0    4.27e-12   4.72e-12   4.93e-12   4.98e-12   4.96e-12   4.90e-12   4.83e-12   4.75e-12   4.66e-12   4.59e-12    
5   0   3   1    9.54e-12   9.73e-12   9.66e-12   9.48e-12   9.26e-12   9.05e-12   8.87e-12   8.71e-12   8.58e-12   8.47e-12    
5   0   3   2    1.69e-11   1.61e-11   1.54e-11   1.48e-11   1.43e-11   1.40e-11   1.37e-11   1.35e-11   1.34e-11   1.33e-11    
5   0   3   3    2.24e-11   2.10e-11   1.93e-11   1.80e-11   1.69e-11   1.61e-11   1.55e-11   1.50e-11   1.46e-11   1.43e-11    
5   0   3   4    1.21e-11   1.54e-11   1.60e-11   1.62e-11   1.61e-11   1.61e-11   1.61e-11   1.62e-11   1.62e-11   1.63e-11    
5   0   3   5    5.13e-13   2.79e-12   4.79e-12   6.15e-12   7.05e-12   7.66e-12   8.07e-12   8.36e-12   8.57e-12   8.72e-12    
5   0   3   6    1.26e-14   3.56e-13   1.07e-12   1.83e-12   2.49e-12   3.04e-12   3.49e-12   3.86e-12   4.17e-12   4.43e-12    
5   0   3   7    2.45e-16   5.03e-14   2.91e-13   6.89e-13   1.14e-12   1.58e-12   1.98e-12   2.34e-12   2.65e-12   2.91e-12    
5   0   3   8    2.02e-18   3.61e-15   4.30e-14   1.46e-13   3.02e-13   4.87e-13   6.82e-13   8.75e-13   1.06e-12   1.23e-12    
5   0   4   0    6.62e-12   6.86e-12   6.81e-12   6.71e-12   6.60e-12   6.50e-12   6.42e-12   6.36e-12   6.33e-12   6.33e-12    
5   0   4   1    1.76e-11   1.79e-11   1.76e-11   1.72e-11   1.68e-11   1.64e-11   1.61e-11   1.58e-11   1.56e-11   1.55e-11    
5   0   4   2    2.12e-11   2.11e-11   2.09e-11   2.06e-11   2.03e-11   2.00e-11   1.97e-11   1.94e-11   1.91e-11   1.89e-11    
5   0   4   3    1.59e-11   2.13e-11   2.24e-11   2.21e-11   2.14e-11   2.06e-11   1.98e-11   1.91e-11   1.84e-11   1.77e-11    
5   0   4   4    1.14e-12   4.35e-12   6.54e-12   7.81e-12   8.52e-12   8.92e-12   9.13e-12   9.24e-12   9.29e-12   9.30e-12    
5   0   4   5    5.56e-14   8.84e-13   2.13e-12   3.21e-12   4.01e-12   4.59e-12   4.99e-12   5.27e-12   5.47e-12   5.60e-12    
5   0   4   6    1.51e-15   1.30e-13   5.61e-13   1.14e-12   1.72e-12   2.25e-12   2.71e-12   3.11e-12   3.45e-12   3.74e-12    
5   0   4   7    1.80e-17   1.08e-14   9.01e-14   2.57e-13   4.77e-13   7.18e-13   9.58e-13   1.19e-12   1.40e-12   1.59e-12    
5   0   5   1    1.82e-11   3.15e-11   4.19e-11   5.08e-11   5.86e-11   6.55e-11   7.16e-11   7.70e-11   8.17e-11   8.59e-11    
5   0   5   2    4.62e-12   1.19e-11   1.66e-11   2.00e-11   2.28e-11   2.54e-11   2.78e-11   3.00e-11   3.22e-11   3.43e-11    
5   0   5   3    7.59e-13   4.34e-12   7.66e-12   1.01e-11   1.18e-11   1.31e-11   1.41e-11   1.50e-11   1.57e-11   1.64e-11    
5   0   5   4    6.78e-14   1.12e-12   2.77e-12   4.28e-12   5.47e-12   6.39e-12   7.11e-12   7.67e-12   8.11e-12   8.48e-12    
5   0   5   5    3.22e-15   2.19e-13   9.03e-13   1.82e-12   2.75e-12   3.59e-12   4.32e-12   4.94e-12   5.45e-12   5.89e-12    
5   0   5   6    9.40e-17   3.47e-14   2.47e-13   6.47e-13   1.14e-12   1.65e-12   2.14e-12   2.58e-12   2.98e-12   3.33e-12    
5   0   6   0    2.80e-13   1.41e-12   2.40e-12   3.12e-12   3.62e-12   3.99e-12   4.25e-12   4.46e-12   4.62e-12   4.77e-12    
5   0   6   1    2.56e-13   1.87e-12   3.60e-12   4.95e-12   5.95e-12   6.68e-12   7.24e-12   7.67e-12   8.02e-12   8.31e-12    
5   0   6   2    1.08e-13   1.33e-12   3.04e-12   4.56e-12   5.79e-12   6.76e-12   7.53e-12   8.15e-12   8.65e-12   9.06e-12    
5   0   6   3    1.63e-14   4.79e-13   1.46e-12   2.50e-12   3.40e-12   4.14e-12   4.73e-12   5.20e-12   5.57e-12   5.87e-12    
5   0   6   4    2.07e-15   1.76e-13   7.39e-13   1.47e-12   2.18e-12   2.79e-12   3.30e-12   3.72e-12   4.07e-12   4.36e-12    
5   0   6   5    7.81e-17   2.61e-14   1.81e-13   4.75e-13   8.41e-13   1.23e-12   1.59e-12   1.93e-12   2.24e-12   2.51e-12    
5   0   6   6    2.95e-18   5.34e-15   6.38e-14   2.17e-13   4.46e-13   7.16e-13   9.97e-13   1.27e-12   1.54e-12   1.78e-12    
5   0   7   0    3.04e-15   1.20e-13   4.14e-13   7.73e-13   1.12e-12   1.44e-12   1.71e-12   1.95e-12   2.15e-12   2.32e-12    
5   0   7   1    3.45e-15   1.71e-13   6.11e-13   1.14e-12   1.63e-12   2.06e-12   2.43e-12   2.74e-12   3.00e-12   3.22e-12    
5   0   7   2    1.31e-15   1.15e-13   4.99e-13   1.02e-12   1.56e-12   2.06e-12   2.50e-12   2.90e-12   3.25e-12   3.56e-12    
5   0   7   3    2.54e-16   5.21e-14   3.02e-13   7.18e-13   1.19e-12   1.66e-12   2.10e-12   2.48e-12   2.83e-12   3.13e-12    
5   0   7   4    3.53e-17   2.13e-14   1.74e-13   4.84e-13   8.76e-13   1.28e-12   1.67e-12   2.01e-12   2.32e-12   2.59e-12    
5   0   8   0    2.42e-17   9.59e-15   7.37e-14   2.07e-13   3.84e-13   5.80e-13   7.77e-13   9.64e-13   1.14e-12   1.29e-12    
5   0   8   1    2.46e-17   1.16e-14   8.91e-14   2.44e-13   4.41e-13   6.51e-13   8.56e-13   1.05e-12   1.22e-12   1.38e-12    
5   0   8   2    1.08e-17   8.99e-15   8.54e-14   2.64e-13   5.23e-13   8.27e-13   1.15e-12   1.48e-12   1.81e-12   2.12e-12    
5   0   8   3    2.55e-18   4.64e-15   5.61e-14   1.94e-13   4.05e-13   6.60e-13   9.34e-13   1.21e-12   1.47e-12   1.73e-12    
5   1   0   0    1.90e-13   1.74e-13   1.59e-13   1.48e-13   1.39e-13   1.31e-13   1.25e-13   1.19e-13   1.15e-13   1.11e-13    
5   1   0   1    9.67e-13   9.45e-13   8.95e-13   8.46e-13   8.03e-13   7.68e-13   7.38e-13   7.12e-13   6.91e-13   6.72e-13    
5   1   0   2    1.24e-12   1.23e-12   1.19e-12   1.13e-12   1.07e-12   1.01e-12   9.61e-13   9.14e-13   8.73e-13   8.36e-13    
5   1   0   3    2.62e-12   2.60e-12   2.44e-12   2.27e-12   2.11e-12   1.97e-12   1.86e-12   1.76e-12   1.67e-12   1.60e-12    
5   1   0   4    2.85e-12   2.82e-12   2.64e-12   2.46e-12   2.30e-12   2.16e-12   2.04e-12   1.93e-12   1.85e-12   1.77e-12    
5   1   0   5    3.11e-12   3.03e-12   2.89e-12   2.76e-12   2.66e-12   2.57e-12   2.50e-12   2.43e-12   2.37e-12   2.32e-12    
5   1   0   6    1.62e-13   6.25e-13   9.53e-13   1.16e-12   1.28e-12   1.36e-12   1.42e-12   1.45e-12   1.47e-12   1.48e-12    
5   1   0   7    2.16e-15   5.70e-14   1.61e-13   2.63e-13   3.46e-13   4.09e-13   4.56e-13   4.92e-13   5.18e-13   5.36e-13    
5   1   0   8    1.80e-17   4.51e-15   2.74e-14   6.60e-14   1.11e-13   1.55e-13   1.97e-13   2.34e-13   2.68e-13   2.98e-13    
5   1   1   0    6.37e-13   6.83e-13   6.78e-13   6.58e-13   6.35e-13   6.13e-13   5.94e-13   5.77e-13   5.63e-13   5.51e-13    
5   1   1   1    3.57e-12   3.66e-12   3.56e-12   3.40e-12   3.25e-12   3.11e-12   2.99e-12   2.88e-12   2.79e-12   2.70e-12    
5   1   1   2    5.78e-12   5.49e-12   5.25e-12   5.01e-12   4.79e-12   4.59e-12   4.41e-12   4.25e-12   4.10e-12   3.98e-12    
5   1   1   3    7.86e-12   8.25e-12   8.09e-12   7.83e-12   7.58e-12   7.36e-12   7.16e-12   7.00e-12   6.86e-12   6.74e-12    
5   1   1   4    8.19e-12   8.00e-12   7.61e-12   7.28e-12   6.99e-12   6.76e-12   6.56e-12   6.39e-12   6.24e-12   6.12e-12     
5   1   1   6    2.66e-13   1.35e-12   2.22e-12   2.76e-12   3.09e-12   3.29e-12   3.40e-12   3.47e-12   3.51e-12   3.52e-12    
5   1   1   7    3.11e-15   1.13e-13   3.62e-13   6.36e-13   8.82e-13   1.09e-12   1.26e-12   1.40e-12   1.51e-12   1.61e-12    
5   1   1   8    2.87e-17   9.46e-15   6.32e-14   1.60e-13   2.76e-13   3.94e-13   5.05e-13   6.07e-13   6.98e-13   7.80e-13    
5   1   2   0    1.08e-12   1.14e-12   1.12e-12   1.07e-12   1.03e-12   9.90e-13   9.54e-13   9.22e-13   8.94e-13   8.69e-13    
5   1   2   1    4.21e-12   4.44e-12   4.45e-12   4.40e-12   4.32e-12   4.24e-12   4.16e-12   4.08e-12   4.01e-12   3.94e-12    
5   1   2   2    7.39e-12   7.34e-12   7.03e-12   6.68e-12   6.34e-12   6.04e-12   5.78e-12   5.54e-12   5.34e-12   5.16e-12    
5   1   2   3    1.15e-11   1.16e-11   1.11e-11   1.06e-11   1.01e-11   9.65e-12   9.29e-12   8.99e-12   8.74e-12   8.52e-12    
5   1   2   4    1.59e-11   1.60e-11   1.54e-11   1.48e-11   1.41e-11   1.35e-11   1.30e-11   1.26e-11   1.22e-11   1.18e-11    
5   1   2   5    4.63e-12   7.91e-12   9.11e-12   9.59e-12   9.78e-12   9.83e-12   9.81e-12   9.75e-12   9.68e-12   9.60e-12    
5   1   2   6    1.08e-13   1.01e-12   2.09e-12   2.96e-12   3.62e-12   4.10e-12   4.45e-12   4.70e-12   4.89e-12   5.03e-12    
5   1   2   7    1.67e-15   1.08e-13   4.19e-13   8.06e-13   1.17e-12   1.49e-12   1.76e-12   1.97e-12   2.15e-12   2.29e-12    
5   1   2   8    1.32e-17   7.85e-15   6.44e-14   1.82e-13   3.35e-13   5.00e-13   6.62e-13   8.15e-13   9.56e-13   1.08e-12    
5   1   3   0    2.97e-12   3.03e-12   2.94e-12   2.83e-12   2.72e-12   2.64e-12   2.56e-12   2.50e-12   2.45e-12   2.41e-12    
5   1   3   1    9.04e-12   9.49e-12   9.55e-12   9.47e-12   9.36e-12   9.24e-12   9.13e-12   9.03e-12   8.96e-12   8.89e-12    
5   1   3   2    1.35e-11   1.37e-11   1.33e-11   1.28e-11   1.23e-11   1.19e-11   1.15e-11   1.12e-11   1.10e-11   1.09e-11    
5   1   3   3    1.71e-11   1.72e-11   1.67e-11   1.61e-11   1.57e-11   1.53e-11   1.51e-11   1.50e-11   1.49e-11   1.49e-11    
5   1   3   4    2.45e-11   2.50e-11   2.45e-11   2.41e-11   2.36e-11   2.32e-11   2.28e-11   2.24e-11   2.21e-11   2.18e-11    
5   1   3   5    1.08e-12   4.30e-12   6.64e-12   8.14e-12   9.17e-12   9.94e-12   1.05e-11   1.10e-11   1.15e-11   1.18e-11    
5   1   3   6    2.92e-14   6.39e-13   1.75e-12   2.84e-12   3.76e-12   4.48e-12   5.05e-12   5.49e-12   5.83e-12   6.10e-12    
5   1   3   7    3.71e-16   5.58e-14   2.90e-13   6.49e-13   1.04e-12   1.41e-12   1.75e-12   2.04e-12   2.30e-12   2.52e-12    
5   1   3   8    3.40e-18   4.73e-15   5.23e-14   1.72e-13   3.49e-13   5.58e-13   7.78e-13   9.96e-13   1.21e-12   1.40e-12    
5   1   4   0    3.84e-12   4.16e-12   4.26e-12   4.27e-12   4.23e-12   4.17e-12   4.12e-12   4.08e-12   4.04e-12   4.02e-12    
5   1   4   1    1.08e-11   1.15e-11   1.17e-11   1.17e-11   1.16e-11   1.16e-11   1.15e-11   1.14e-11   1.14e-11   1.14e-11    
5   1   4   2    1.99e-11   2.03e-11   1.98e-11   1.93e-11   1.88e-11   1.83e-11   1.79e-11   1.76e-11   1.74e-11   1.72e-11    
5   1   4   3    3.35e-11   3.45e-11   3.38e-11   3.28e-11   3.17e-11   3.07e-11   2.97e-11   2.89e-11   2.81e-11   2.73e-11    
5   1   4   4    2.27e-12   6.79e-12   9.34e-12   1.06e-11   1.12e-11   1.14e-11   1.14e-11   1.14e-11   1.13e-11   1.11e-11    
5   1   4   5    1.08e-13   1.27e-12   2.80e-12   4.07e-12   5.04e-12   5.76e-12   6.30e-12   6.70e-12   7.02e-12   7.26e-12    
5   1   4   6    2.27e-15   1.51e-13   6.04e-13   1.19e-12   1.77e-12   2.29e-12   2.73e-12   3.10e-12   3.41e-12   3.67e-12    
5   1   4   7    3.92e-17   1.83e-14   1.40e-13   3.79e-13   6.84e-13   1.01e-12   1.32e-12   1.62e-12   1.89e-12   2.14e-12    
5   1   5   0    1.05e-11   1.38e-11   1.68e-11   1.95e-11   2.18e-11   2.40e-11   2.58e-11   2.75e-11   2.90e-11   3.03e-11    
5   1   5   2    8.23e-12   1.57e-11   2.04e-11   2.43e-11   2.78e-11   3.12e-11   3.44e-11   3.74e-11   4.02e-11   4.28e-11    
5   1   5   3    1.38e-12   5.75e-12   9.11e-12   1.14e-11   1.30e-11   1.43e-11   1.54e-11   1.63e-11   1.72e-11   1.80e-11    
5   1   5   4    1.12e-13   1.47e-12   3.44e-12   5.18e-12   6.55e-12   7.59e-12   8.40e-12   9.03e-12   9.54e-12   9.95e-12    
5   1   5   5    6.65e-15   3.33e-13   1.19e-12   2.21e-12   3.14e-12   3.92e-12   4.56e-12   5.08e-12   5.50e-12   5.85e-12    
5   1   5   6    1.78e-16   4.67e-14   3.00e-13   7.59e-13   1.32e-12   1.89e-12   2.44e-12   2.94e-12   3.39e-12   3.79e-12    
5   1   6   0    3.34e-13   1.42e-12   2.28e-12   2.86e-12   3.24e-12   3.49e-12   3.67e-12   3.80e-12   3.89e-12   3.96e-12    
5   1   6   1    4.09e-13   2.35e-12   4.24e-12   5.68e-12   6.73e-12   7.51e-12   8.09e-12   8.55e-12   8.91e-12   9.21e-12    
5   1   6   2    1.68e-13   1.60e-12   3.33e-12   4.72e-12   5.74e-12   6.49e-12   7.04e-12   7.45e-12   7.78e-12   8.05e-12    
5   1   6   3    4.08e-14   8.67e-13   2.31e-12   3.69e-12   4.81e-12   5.68e-12   6.35e-12   6.87e-12   7.29e-12   7.61e-12    
5   1   6   4    2.69e-15   1.81e-13   7.31e-13   1.45e-12   2.16e-12   2.80e-12   3.34e-12   3.79e-12   4.16e-12   4.47e-12    
5   1   6   5    1.86e-16   4.87e-14   3.01e-13   7.31e-13   1.22e-12   1.70e-12   2.13e-12   2.51e-12   2.83e-12   3.11e-12    
5   1   6   6    4.32e-18   5.79e-15   6.30e-14   2.05e-13   4.14e-13   6.57e-13   9.09e-13   1.16e-12   1.39e-12   1.60e-12    
5   1   7   0    3.28e-15   9.56e-14   2.93e-13   5.06e-13   6.96e-13   8.55e-13   9.87e-13   1.10e-12   1.19e-12   1.26e-12    
5   1   7   1    5.89e-15   2.22e-13   7.48e-13   1.37e-12   1.97e-12   2.51e-12   2.98e-12   3.39e-12   3.75e-12   4.06e-12    
5   1   7   2    2.13e-15   1.49e-13   6.06e-13   1.20e-12   1.78e-12   2.30e-12   2.74e-12   3.11e-12   3.42e-12   3.69e-12    
5   1   7   3    5.77e-16   8.47e-14   4.29e-13   9.36e-13   1.47e-12   1.96e-12   2.39e-12   2.76e-12   3.08e-12   3.35e-12    
5   1   7   4    5.23e-17   2.41e-14   1.84e-13   5.01e-13   9.02e-13   1.32e-12   1.73e-12   2.10e-12   2.44e-12   2.74e-12    
5   1   8   0    2.19e-17   6.31e-15   4.18e-14   1.07e-13   1.86e-13   2.68e-13   3.46e-13   4.19e-13   4.84e-13   5.43e-13    
5   1   8   1    5.27e-17   2.00e-14   1.48e-13   4.06e-13   7.42e-13   1.11e-12   1.48e-12   1.83e-12   2.16e-12   2.47e-12    
5   1   8   2    2.06e-17   1.25e-14   1.04e-13   2.97e-13   5.51e-13   8.25e-13   1.10e-12   1.35e-12   1.59e-12   1.81e-12    
5   1   8   3    4.61e-18   6.34e-15   6.89e-14   2.24e-13   4.49e-13   7.13e-13   9.90e-13   1.27e-12   1.54e-12   1.79e-12    
5   2   0   0    1.54e-13   1.72e-13   1.76e-13   1.75e-13   1.70e-13   1.65e-13   1.60e-13   1.55e-13   1.50e-13   1.46e-13    
5   2   0   1    4.93e-13   4.79e-13   4.55e-13   4.32e-13   4.13e-13   3.95e-13   3.80e-13   3.66e-13   3.54e-13   3.43e-13    
5   2   0   2    1.39e-12   1.48e-12   1.48e-12   1.44e-12   1.39e-12   1.34e-12   1.29e-12   1.24e-12   1.20e-12   1.16e-12    
5   2   0   3    1.44e-12   1.41e-12   1.32e-12   1.25e-12   1.18e-12   1.12e-12   1.07e-12   1.02e-12   9.87e-13   9.55e-13    
5   2   0   4    2.24e-12   2.30e-12   2.23e-12   2.14e-12   2.05e-12   1.97e-12   1.90e-12   1.84e-12   1.78e-12   1.73e-12    
5   2   0   5    2.73e-12   2.60e-12   2.46e-12   2.35e-12   2.25e-12   2.17e-12   2.10e-12   2.04e-12   1.99e-12   1.94e-12    
5   2   0   6    4.07e-13   9.22e-13   1.17e-12   1.30e-12   1.37e-12   1.42e-12   1.46e-12   1.48e-12   1.49e-12   1.50e-12    
5   2   0   7    6.60e-15   1.04e-13   2.54e-13   3.92e-13   5.04e-13   5.93e-13   6.64e-13   7.20e-13   7.65e-13   8.00e-13    
5   2   0   8    4.98e-17   7.28e-15   3.75e-14   8.33e-14   1.32e-13   1.78e-13   2.19e-13   2.53e-13   2.82e-13   3.05e-13    
5   2   1   0    1.21e-12   1.19e-12   1.13e-12   1.06e-12   9.98e-13   9.45e-13   9.00e-13   8.60e-13   8.26e-13   7.96e-13    
5   2   1   1    1.69e-12   1.78e-12   1.78e-12   1.75e-12   1.72e-12   1.67e-12   1.63e-12   1.60e-12   1.56e-12   1.53e-12    
5   2   1   2    5.15e-12   5.19e-12   5.00e-12   4.78e-12   4.56e-12   4.38e-12   4.22e-12   4.09e-12   3.97e-12   3.87e-12    
5   2   1   3    6.40e-12   6.51e-12   6.31e-12   6.06e-12   5.81e-12   5.59e-12   5.39e-12   5.22e-12   5.07e-12   4.94e-12    
5   2   1   4    8.21e-12   8.28e-12   8.00e-12   7.68e-12   7.42e-12   7.21e-12   7.06e-12   6.94e-12   6.86e-12   6.81e-12    
5   2   1   5    8.32e-12   8.23e-12   7.89e-12   7.58e-12   7.32e-12   7.09e-12   6.89e-12   6.72e-12   6.57e-12   6.43e-12    
5   2   1   6    7.77e-13   2.36e-12   3.33e-12   3.92e-12   4.31e-12   4.58e-12   4.80e-12   4.97e-12   5.12e-12   5.25e-12    
5   2   1   7    1.19e-14   2.42e-13   6.35e-13   1.00e-12   1.30e-12   1.54e-12   1.72e-12   1.86e-12   1.96e-12   2.05e-12    
5   2   1   8    8.80e-17   1.73e-14   9.76e-14   2.27e-13   3.72e-13   5.11e-13   6.37e-13   7.47e-13   8.42e-13   9.25e-13    
5   2   2   0    1.27e-12   1.36e-12   1.36e-12   1.33e-12   1.28e-12   1.23e-12   1.18e-12   1.14e-12   1.10e-12   1.06e-12    
5   2   2   1    3.47e-12   3.58e-12   3.50e-12   3.37e-12   3.23e-12   3.09e-12   2.96e-12   2.84e-12   2.73e-12   2.63e-12    
5   2   2   2    6.79e-12   7.06e-12   6.93e-12   6.67e-12   6.38e-12   6.11e-12   5.86e-12   5.64e-12   5.44e-12   5.27e-12    
5   2   2   3    8.82e-12   8.94e-12   8.66e-12   8.30e-12   7.94e-12   7.61e-12   7.32e-12   7.07e-12   6.86e-12   6.68e-12    
5   2   2   4    1.47e-11   1.47e-11   1.41e-11   1.34e-11   1.28e-11   1.23e-11   1.19e-11   1.16e-11   1.13e-11   1.11e-11    
5   2   2   6    3.70e-13   1.99e-12   3.39e-12   4.36e-12   5.00e-12   5.45e-12   5.76e-12   5.97e-12   6.13e-12   6.24e-12    
5   2   2   7    4.40e-15   1.76e-13   6.06e-13   1.12e-12   1.61e-12   2.03e-12   2.39e-12   2.69e-12   2.93e-12   3.13e-12    
5   2   2   8    4.66e-17   1.62e-14   1.12e-13   2.88e-13   5.02e-13   7.19e-13   9.22e-13   1.10e-12   1.26e-12   1.40e-12    
5   2   3   0    2.45e-12   2.43e-12   2.34e-12   2.26e-12   2.18e-12   2.11e-12   2.06e-12   2.01e-12   1.97e-12   1.94e-12    
5   2   3   1    6.03e-12   6.14e-12   5.98e-12   5.77e-12   5.57e-12   5.38e-12   5.22e-12   5.08e-12   4.96e-12   4.85e-12    
5   2   3   2    1.25e-11   1.28e-11   1.24e-11   1.20e-11   1.16e-11   1.12e-11   1.10e-11   1.07e-11   1.06e-11   1.04e-11    
5   2   3   3    1.57e-11   1.56e-11   1.50e-11   1.44e-11   1.38e-11   1.34e-11   1.31e-11   1.29e-11   1.27e-11   1.26e-11    
5   2   3   4    2.32e-11   2.30e-11   2.27e-11   2.28e-11   2.33e-11   2.40e-11   2.48e-11   2.57e-11   2.66e-11   2.74e-11    
5   2   3   5    3.23e-12   7.97e-12   1.07e-11   1.23e-11   1.34e-11   1.42e-11   1.48e-11   1.52e-11   1.56e-11   1.59e-11    
5   2   3   6    8.88e-14   1.10e-12   2.49e-12   3.65e-12   4.53e-12   5.20e-12   5.73e-12   6.15e-12   6.50e-12   6.80e-12    
5   2   3   7    1.59e-15   1.38e-13   5.97e-13   1.22e-12   1.84e-12   2.40e-12   2.89e-12   3.30e-12   3.64e-12   3.93e-12    
5   2   3   8    1.23e-17   9.68e-15   8.73e-14   2.57e-13   4.85e-13   7.34e-13   9.81e-13   1.21e-12   1.42e-12   1.61e-12    
5   2   4   0    2.99e-12   3.09e-12   3.05e-12   2.97e-12   2.90e-12   2.82e-12   2.75e-12   2.69e-12   2.63e-12   2.58e-12    
5   2   4   1    8.38e-12   8.83e-12   8.71e-12   8.44e-12   8.15e-12   7.88e-12   7.65e-12   7.45e-12   7.30e-12   7.17e-12    
5   2   4   2    1.56e-11   1.60e-11   1.56e-11   1.50e-11   1.45e-11   1.41e-11   1.37e-11   1.35e-11   1.33e-11   1.32e-11    
5   2   4   3    2.25e-11   2.29e-11   2.25e-11   2.21e-11   2.17e-11   2.14e-11   2.11e-11   2.09e-11   2.07e-11   2.06e-11    
5   2   4   4    7.53e-12   1.28e-11   1.49e-11   1.58e-11   1.62e-11   1.64e-11   1.64e-11   1.64e-11   1.64e-11   1.64e-11    
5   2   4   5    3.36e-13   2.34e-12   4.32e-12   5.72e-12   6.64e-12   7.24e-12   7.63e-12   7.88e-12   8.05e-12   8.15e-12    
5   2   4   6    9.31e-15   3.53e-13   1.16e-12   2.09e-12   2.94e-12   3.67e-12   4.29e-12   4.79e-12   5.22e-12   5.57e-12    
5   2   4   7    1.31e-16   3.39e-14   2.13e-13   5.28e-13   9.01e-13   1.28e-12   1.63e-12   1.95e-12   2.24e-12   2.49e-12    
5   2   5   0    4.82e-12   5.44e-12   5.76e-12   6.05e-12   6.36e-12   6.69e-12   7.04e-12   7.39e-12   7.75e-12   8.09e-12    
5   2   5   1    1.49e-11   1.64e-11   1.77e-11   1.92e-11   2.08e-11   2.25e-11   2.41e-11   2.57e-11   2.73e-11   2.87e-11    
5   2   5   3    3.70e-12   9.38e-12   1.30e-11   1.56e-11   1.78e-11   1.99e-11   2.17e-11   2.35e-11   2.51e-11   2.67e-11    
5   2   5   4    3.96e-13   2.99e-12   5.78e-12   7.95e-12   9.55e-12   1.08e-11   1.17e-11   1.25e-11   1.31e-11   1.37e-11    
5   2   5   5    1.85e-14   5.58e-13   1.75e-12   3.06e-12   4.25e-12   5.25e-12   6.06e-12   6.72e-12   7.26e-12   7.69e-12    
5   2   5   6    5.05e-16   8.22e-14   4.47e-13   1.02e-12   1.66e-12   2.27e-12   2.82e-12   3.29e-12   3.69e-12   4.04e-12    
5   2   6   0    8.26e-13   2.03e-12   2.71e-12   3.10e-12   3.32e-12   3.44e-12   3.52e-12   3.56e-12   3.58e-12   3.59e-12    
5   2   6   1    1.19e-12   3.69e-12   5.30e-12   6.28e-12   6.89e-12   7.29e-12   7.55e-12   7.74e-12   7.87e-12   7.98e-12    
5   2   6   2    5.64e-13   3.03e-12   5.21e-12   6.72e-12   7.75e-12   8.46e-12   8.98e-12   9.38e-12   9.69e-12   9.96e-12    
5   2   6   3    9.45e-14   1.19e-12   2.71e-12   4.02e-12   5.02e-12   5.77e-12   6.32e-12   6.74e-12   7.06e-12   7.32e-12    
5   2   6   4    1.06e-14   4.00e-13   1.31e-12   2.31e-12   3.21e-12   3.95e-12   4.55e-12   5.02e-12   5.40e-12   5.71e-12    
5   2   6   5    5.21e-16   8.04e-14   4.29e-13   9.80e-13   1.59e-12   2.18e-12   2.71e-12   3.17e-12   3.56e-12   3.90e-12    
5   2   6   6    1.64e-17   1.32e-14   1.20e-13   3.55e-13   6.72e-13   1.02e-12   1.36e-12   1.68e-12   1.97e-12   2.24e-12    
5   2   7   0    1.10e-14   1.76e-13   4.38e-13   6.86e-13   8.92e-13   1.06e-12   1.20e-12   1.31e-12   1.41e-12   1.50e-12    
5   2   7   1    1.58e-14   3.35e-13   9.00e-13   1.44e-12   1.88e-12   2.22e-12   2.49e-12   2.70e-12   2.86e-12   3.00e-12    
5   2   7   2    7.46e-15   2.81e-13   9.25e-13   1.66e-12   2.34e-12   2.93e-12   3.44e-12   3.87e-12   4.25e-12   4.58e-12    
5   2   7   3    1.50e-15   1.34e-13   5.86e-13   1.20e-12   1.83e-12   2.39e-12   2.88e-12   3.29e-12   3.64e-12   3.94e-12    
5   2   7   4    1.79e-16   4.78e-14   2.99e-13   7.27e-13   1.22e-12   1.69e-12   2.13e-12   2.50e-12   2.83e-12   3.11e-12    
5   2   8   0    8.45e-17   1.35e-14   7.47e-14   1.76e-13   2.94e-13   4.13e-13   5.27e-13   6.32e-13   7.26e-13   8.12e-13    
5   2   8   1    1.22e-16   2.52e-14   1.47e-13   3.52e-13   5.86e-13   8.18e-13   1.03e-12   1.22e-12   1.39e-12   1.54e-12    
5   2   8   2    6.94e-17   2.52e-14   1.81e-13   4.84e-13   8.70e-13   1.29e-12   1.70e-12   2.09e-12   2.45e-12   2.78e-12    
5   2   8   3    1.38e-17   1.13e-14   1.05e-13   3.16e-13   6.08e-13   9.33e-13   1.26e-12   1.57e-12   1.86e-12   2.13e-12    
5   3   0   0    6.60e-14   7.88e-14   8.45e-14   8.65e-14   8.66e-14   8.56e-14   8.42e-14   8.25e-14   8.08e-14   7.90e-14    
5   3   0   1    3.58e-13   4.04e-13   4.18e-13   4.19e-13   4.14e-13   4.05e-13   3.96e-13   3.86e-13   3.76e-13   3.67e-13    
5   3   0   2    5.88e-13   6.37e-13   6.48e-13   6.46e-13   6.38e-13   6.28e-13   6.15e-13   6.03e-13   5.90e-13   5.77e-13    
5   3   0   3    1.34e-12   1.44e-12   1.43e-12   1.40e-12   1.35e-12   1.31e-12   1.27e-12   1.23e-12   1.20e-12   1.16e-12    
5   3   0   4    1.44e-12   1.43e-12   1.37e-12   1.31e-12   1.26e-12   1.21e-12   1.16e-12   1.13e-12   1.09e-12   1.06e-12    
5   3   0   5    2.01e-12   2.09e-12   2.07e-12   2.01e-12   1.96e-12   1.90e-12   1.85e-12   1.81e-12   1.77e-12   1.74e-12    
5   3   0   6    2.50e-12   2.53e-12   2.44e-12   2.34e-12   2.24e-12   2.14e-12   2.06e-12   1.99e-12   1.93e-12   1.87e-12    
5   3   0   7    3.51e-14   2.25e-13   3.98e-13   5.15e-13   5.91e-13   6.39e-13   6.72e-13   6.93e-13   7.08e-13   7.19e-13    
5   3   0   8    2.85e-16   1.83e-14   7.26e-14   1.43e-13   2.12e-13   2.74e-13   3.28e-13   3.75e-13   4.14e-13   4.48e-13    
5   3   1   0    4.37e-13   4.90e-13   5.03e-13   4.97e-13   4.83e-13   4.67e-13   4.50e-13   4.34e-13   4.19e-13   4.06e-13    
5   3   1   1    1.97e-12   2.05e-12   2.00e-12   1.91e-12   1.82e-12   1.74e-12   1.67e-12   1.61e-12   1.56e-12   1.51e-12    
5   3   1   2    3.10e-12   3.24e-12   3.26e-12   3.21e-12   3.15e-12   3.08e-12   3.00e-12   2.93e-12   2.86e-12   2.80e-12    
5   3   1   3    5.42e-12   5.71e-12   5.63e-12   5.45e-12   5.26e-12   5.08e-12   4.92e-12   4.77e-12   4.65e-12   4.55e-12    
5   3   1   4    5.66e-12   5.71e-12   5.61e-12   5.48e-12   5.36e-12   5.24e-12   5.13e-12   5.03e-12   4.94e-12   4.86e-12    
5   3   1   5    7.26e-12   7.32e-12   7.13e-12   6.96e-12   6.83e-12   6.75e-12   6.70e-12   6.68e-12   6.68e-12   6.69e-12    
5   3   1   6    4.36e-12   5.84e-12   6.40e-12   6.66e-12   6.77e-12   6.79e-12   6.75e-12   6.68e-12   6.59e-12   6.49e-12    
5   3   1   7    6.26e-14   5.68e-13   1.14e-12   1.59e-12   1.91e-12   2.14e-12   2.31e-12   2.44e-12   2.54e-12   2.62e-12    
5   3   1   8    5.29e-16   4.45e-14   1.91e-13   3.91e-13   5.94e-13   7.81e-13   9.46e-13   1.09e-12   1.21e-12   1.31e-12    
5   3   2   0    6.41e-13   6.84e-13   6.82e-13   6.64e-13   6.42e-13   6.19e-13   5.97e-13   5.77e-13   5.58e-13   5.41e-13    
5   3   2   1    2.79e-12   3.01e-12   3.00e-12   2.90e-12   2.78e-12   2.66e-12   2.54e-12   2.43e-12   2.33e-12   2.24e-12    
5   3   2   2    4.45e-12   4.71e-12   4.69e-12   4.56e-12   4.40e-12   4.23e-12   4.06e-12   3.91e-12   3.76e-12   3.63e-12    
5   3   2   3    7.77e-12   8.15e-12   8.12e-12   7.91e-12   7.64e-12   7.36e-12   7.09e-12   6.85e-12   6.62e-12   6.42e-12    
5   3   2   4    9.07e-12   9.41e-12   9.18e-12   8.82e-12   8.45e-12   8.11e-12   7.82e-12   7.58e-12   7.37e-12   7.20e-12    
5   3   2   5    1.20e-11   1.30e-11   1.33e-11   1.33e-11   1.34e-11   1.34e-11   1.34e-11   1.34e-11   1.34e-11   1.34e-11    
5   3   2   6    2.32e-12   5.46e-12   7.16e-12   8.11e-12   8.66e-12   8.98e-12   9.16e-12   9.24e-12   9.27e-12   9.26e-12    
5   3   2   7    3.03e-14   4.93e-13   1.21e-12   1.84e-12   2.34e-12   2.72e-12   3.00e-12   3.22e-12   3.38e-12   3.51e-12    
5   3   2   8    2.42e-16   3.76e-14   2.02e-13   4.63e-13   7.57e-13   1.04e-12   1.31e-12   1.54e-12   1.75e-12   1.93e-12    
5   3   3   0    1.37e-12   1.47e-12   1.49e-12   1.46e-12   1.42e-12   1.37e-12   1.32e-12   1.27e-12   1.23e-12   1.19e-12    
5   3   3   1    5.70e-12   5.96e-12   5.81e-12   5.56e-12   5.30e-12   5.07e-12   4.86e-12   4.67e-12   4.52e-12   4.38e-12    
5   3   3   2    8.50e-12   8.89e-12   8.83e-12   8.61e-12   8.35e-12   8.09e-12   7.83e-12   7.60e-12   7.39e-12   7.20e-12    
5   3   3   3    1.32e-11   1.35e-11   1.31e-11   1.26e-11   1.21e-11   1.16e-11   1.13e-11   1.09e-11   1.07e-11   1.05e-11    
5   3   3   4    1.54e-11   1.63e-11   1.65e-11   1.66e-11   1.65e-11   1.64e-11   1.64e-11   1.63e-11   1.63e-11   1.63e-11    
5   3   3   6    4.85e-13   2.70e-12   4.74e-12   6.21e-12   7.24e-12   7.97e-12   8.50e-12   8.90e-12   9.22e-12   9.47e-12    
5   3   3   7    7.41e-15   2.82e-13   9.35e-13   1.67e-12   2.33e-12   2.89e-12   3.34e-12   3.70e-12   4.00e-12   4.25e-12    
5   3   3   8    6.61e-17   2.41e-14   1.71e-13   4.49e-13   7.93e-13   1.15e-12   1.49e-12   1.81e-12   2.10e-12   2.35e-12    
5   3   4   0    1.66e-12   1.72e-12   1.70e-12   1.66e-12   1.61e-12   1.56e-12   1.51e-12   1.46e-12   1.42e-12   1.39e-12    
5   3   4   1    6.22e-12   6.21e-12   6.01e-12   5.79e-12   5.58e-12   5.40e-12   5.23e-12   5.08e-12   4.95e-12   4.83e-12
[truncated: 163,188 more chars]
